# Supplementary material for: Bis{[μ-bis­(diphenyl­arsino)methane-1:2κ2 As:As′]nona­carbonyl-1κ3 C,2κ3 C,3κ3 C-[tris­(4-methoxy­phen­yl)arsine-3κAs]-triangulo-triruthenium(0)} dichloro­methane solvate
Source: Acta Crystallogr Sect E Struct Rep Online. 2010 Jan 16;66(Pt 2):m180–1. doi: 10.1107/S160053680905315X (PMC2979775; doi:10.1107/S160053680905315X)
Supplement: Supplementary file 2 [file e-66-0m180-Isup2.hkl]

# 
# h,k,l, Fc-squared, Fo-squared, sigma(Fo-squared) and status flag 
# 
data_I
_shelx_title ' iak25m in P-1  (100K)' 
_shelx_refln_list_code          4 
_shelx_F_calc_maximum      365.96 
_exptl_crystal_F_000      1442.00 
_reflns_d_resolution_high  0.6614 
 
loop_ 
 _symmetry_equiv_pos_as_xyz 
 'x, y, z' 
 '-x, -y, -z' 
 
_cell_length_a    10.7669 
_cell_length_b    12.8159 
_cell_length_c    20.7167 
_cell_angle_alpha  95.997 
_cell_angle_beta  101.259 
_cell_angle_gamma 103.451 
 
_shelx_F_squared_multiplier     1.000 
 
loop_ 
 _refln_index_h 
 _refln_index_k 
 _refln_index_l 
 _refln_F_squared_calc 
 _refln_F_squared_meas 
 _refln_F_squared_sigma 
 _refln_observed_status 
   1   0   0     1512.18     1274.43     33.43 o 
   2   0   0     4039.32     4664.21    101.98 o 
   3   0   0      267.03      326.88     15.59 o 
   4   0   0       36.03       44.16      9.02 o 
   5   0   0    13240.16    13046.82    118.87 o 
   6   0   0     9073.96     9476.03     90.96 o 
   7   0   0      635.64      703.86     22.45 o 
   8   0   0      550.97      532.46     22.53 o 
   9   0   0        5.89        8.21      8.81 o 
  10   0   0      551.89      568.30     23.88 o 
  11   0   0     1646.49     1606.78     39.49 o 
  12   0   0      943.58      916.70     33.05 o 
  13   0   0     8798.07     8732.52    182.59 o 
  14   0   0      865.36      823.84     39.05 o 
  15   0   0        0.45       61.35     39.04 o 
 -15   1   0       94.65       88.22     22.81 o 
 -14   1   0       67.70       65.54     20.63 o 
 -13   1   0     3482.91     3618.73    156.87 o 
 -12   1   0     4566.24     4539.78    146.42 o 
 -11   1   0     2151.34     2248.53     63.62 o 
 -10   1   0      584.28      566.03     27.41 o 
  -9   1   0    19331.38    19851.43    264.74 o 
  -8   1   0      141.04      166.19      9.54 o 
  -7   1   0     5648.65     5536.03     82.99 o 
  -6   1   0     1517.48     1436.44     28.28 o 
  -5   1   0     3217.87     3028.48     38.69 o 
  -4   1   0    20610.62    21082.42    261.92 o 
  -3   1   0      524.39      419.78     59.48 o 
  -2   1   0    10044.93    10593.61    142.85 o 
  -1   1   0     5115.95     5470.37    161.11 o 
   1   1   0    15068.82    16614.07    178.20 o 
   2   1   0     1452.61     1428.16     25.17 o 
   3   1   0    30258.16    31320.17    340.89 o 
   4   1   0    12628.57    12521.37    189.05 o 
   5   1   0     3785.97     4027.49     57.53 o 
   6   1   0    14092.30    13784.85    128.43 o 
   7   1   0      482.84      479.04     19.75 o 
   8   1   0       64.06       69.46     10.45 o 
   9   1   0    11261.78    11178.54    124.01 o 
  10   1   0      229.98      223.51     16.15 o 
  11   1   0      161.87      157.66     24.96 o 
  12   1   0      824.97      873.94     34.56 o 
  13   1   0      464.18      439.37     39.25 o 
  14   1   0      958.21      990.72     56.75 o 
  15   1   0       28.83       -7.30     30.59 o 
 -15   2   0      486.91      498.42     29.89 o 
 -14   2   0     3177.66     3243.27    222.89 o 
 -13   2   0       98.62       86.93     20.31 o 
 -12   2   0      515.63      522.73     23.57 o 
 -11   2   0     1874.48     1867.83     72.98 o 
 -10   2   0      244.12      268.24     17.72 o 
  -9   2   0    15692.29    16145.74    192.19 o 
  -8   2   0     1632.48     1689.37     38.60 o 
  -7   2   0     1681.86     1757.16     37.59 o 
  -6   2   0    36340.75    36463.02    395.31 o 
  -5   2   0     4601.21     4790.38     62.55 o 
  -4   2   0    13935.79    14556.56    199.01 o 
  -3   2   0    26437.21    26766.33    350.81 o 
  -2   2   0     7739.92     8173.17     97.81 o 
  -1   2   0    20716.29    22625.49    207.23 o 
   0   2   0     2971.09     3316.30     30.88 o 
   1   2   0      340.74      380.27      6.67 o 
   2   2   0     3977.75     4558.05     46.34 o 
   3   2   0    17754.13    18133.75    143.99 o 
   4   2   0     8676.52     8593.04     83.67 o 
   5   2   0     4019.55     3405.82     39.87 o 
   6   2   0     2077.58     2006.73     28.93 o 
   7   2   0     5674.45     5638.75     76.35 o 
   8   2   0      275.77      330.38     16.28 o 
   9   2   0      858.62      829.77     33.35 o 
  10   2   0      205.05      241.03     17.47 o 
  11   2   0      608.03      615.61     35.77 o 
  12   2   0     3040.05     2994.50    227.98 o 
  13   2   0      162.84      197.42     34.69 o 
  14   2   0      264.75      291.00     58.15 o 
 -15   3   0     2898.24     3173.79     85.32 o 
 -14   3   0     2191.25     2283.26     53.54 o 
 -13   3   0      582.68      560.20     25.66 o 
 -12   3   0     1279.36     1319.75     43.34 o 
 -11   3   0     3879.62     3981.07     68.10 o 
 -10   3   0     2982.16     3009.58     60.09 o 
  -9   3   0      680.01      690.42     30.64 o 
  -8   3   0     5753.45     5836.35     68.08 o 
  -7   3   0     2681.63     2942.24     47.30 o 
  -6   3   0    15937.64    16771.75    190.66 o 
  -5   3   0      468.00      432.01     12.31 o 
  -4   3   0     3686.62     3606.99     55.62 o 
  -3   3   0       71.29      111.98      7.14 o 
  -2   3   0     4527.26     4696.96     54.68 o 
  -1   3   0    15552.72    16782.79    152.69 o 
   0   3   0     1662.67     1964.95     21.25 o 
   1   3   0    19081.81    21245.96    177.98 o 
   2   3   0    15693.97    16284.63    119.32 o 
   3   3   0    11745.14    12011.83    114.86 o 
   4   3   0       50.04       84.12     12.49 o 
   5   3   0    24387.16    24669.10    193.66 o 
   6   3   0      468.86      466.60     15.38 o 
   7   3   0    16002.65    15896.48    202.09 o 
   8   3   0     1655.53     1636.68     40.88 o 
   9   3   0     1141.38     1004.64     39.61 o 
  10   3   0     4759.78     4682.78     86.34 o 
  11   3   0      167.50      140.80     26.06 o 
  12   3   0     3838.15     3900.83    106.58 o 
  13   3   0      660.40      707.73     50.17 o 
  14   3   0      446.94      493.52     74.43 o 
 -15   4   0     5220.18     5456.27     95.34 o 
 -14   4   0       45.49       40.24     25.94 o 
 -13   4   0       31.18        5.67     17.71 o 
 -12   4   0      279.30      300.02     23.28 o 
 -11   4   0     4231.81     4258.52     71.45 o 
 -10   4   0     2548.78     2674.23     49.81 o 
  -9   4   0     2080.36     2149.37     34.61 o 
  -8   4   0     1263.55     1206.48     18.15 o 
  -7   4   0      892.03      935.65     20.25 o 
  -6   4   0     1535.44     1581.93     21.97 o 
  -5   4   0     7651.54     7699.75     69.43 o 
  -4   4   0     8199.55     7622.94     85.41 o 
  -3   4   0    14271.79    15404.12    133.67 o 
  -2   4   0       77.69       99.44      8.78 o 
  -1   4   0    12261.10    12507.16     94.61 o 
   0   4   0      457.74      392.19      8.24 o 
   1   4   0    24737.63    25545.14    208.71 o 
   2   4   0    23000.40    23718.03    172.59 o 
   3   4   0     9061.52     8950.34     79.05 o 
   4   4   0     3706.36     3926.68     59.17 o 
   5   4   0     3173.72     3100.91     33.75 o 
   6   4   0     2604.18     2506.80     42.75 o 
   7   4   0     7824.02     7884.26    109.83 o 
   8   4   0      257.83      315.55     21.23 o 
   9   4   0      977.67      983.66     36.01 o 
  10   4   0     4999.54     5107.41    109.75 o 
  11   4   0       63.15       70.49     20.72 o 
  12   4   0       12.78       30.59     27.47 o 
  13   4   0     3503.82     3501.60    106.90 o 
  14   4   0     3355.49     3514.96    110.80 o 
 -15   5   0      371.21      368.39     24.93 o 
 -14   5   0       21.10       -4.39     28.05 o 
 -13   5   0       99.77       71.24     20.50 o 
 -12   5   0     5137.65     5187.74     84.90 o 
 -11   5   0     2943.63     2967.94     56.86 o 
 -10   5   0     6285.49     6495.97     92.92 o 
  -9   5   0      129.94      124.46     13.54 o 
  -8   5   0     2341.38     2443.04     31.76 o 
  -7   5   0    17554.87    17120.77    147.06 o 
  -6   5   0     4628.44     4574.20     46.75 o 
  -5   5   0     9902.45     9842.90     84.41 o 
  -4   5   0    15515.93    15817.22    139.03 o 
  -3   5   0     1752.52     2063.32     20.63 o 
  -2   5   0     1260.83     1311.63     16.33 o 
  -1   5   0     9918.40    10052.01     78.66 o 
   0   5   0     2151.63     2315.63     21.60 o 
   1   5   0    60800.30    61449.31    429.74 o 
   2   5   0     2477.30     2082.39     23.79 o 
   3   5   0       37.84       54.61      8.93 o 
   4   5   0      298.35      238.74     11.74 o 
   5   5   0      407.62      441.69     21.72 o 
   6   5   0    20856.50    20156.02    191.68 o 
   7   5   0     2040.44     2094.59     47.64 o 
   8   5   0     4803.62     4535.70     78.74 o 
   9   5   0      864.68      841.28     38.73 o 
  10   5   0      162.84      188.86     23.97 o 
  11   5   0      175.47      175.70     28.64 o 
  12   5   0      996.65      990.68     59.56 o 
  13   5   0     1118.17     1240.30    123.77 o 
 -15   6   0       94.64       39.30     18.34 o 
 -14   6   0      670.05      734.29     70.55 o 
 -13   6   0       46.77       81.23     21.25 o 
 -12   6   0     1019.90     1055.90     46.33 o 
 -11   6   0      264.80      275.60     18.54 o 
 -10   6   0    12708.49    13118.13    150.67 o 
  -9   6   0       66.00       81.47     18.93 o 
  -8   6   0     3520.55     3628.26     53.21 o 
  -7   6   0    13304.61    12922.10    109.15 o 
  -6   6   0     1690.15     1651.90     22.00 o 
  -5   6   0    23205.67    23365.66    234.99 o 
  -4   6   0    31210.51    31834.73    221.80 o 
  -3   6   0    18439.34    17909.10    137.66 o 
  -2   6   0     9164.40     9350.39     66.78 o 
  -1   6   0     4064.17     4521.24     40.57 o 
   0   6   0     1104.60     1315.05     16.96 o 
   1   6   0    27945.70    28161.02    203.59 o 
   2   6   0       84.92      112.47      6.56 o 
   3   6   0     6369.45     6143.59     53.39 o 
   4   6   0     1187.34     1213.64     25.49 o 
   5   6   0     1032.30     1132.93     25.94 o 
   6   6   0     4474.32     4186.54     72.01 o 
   7   6   0     4652.68     4751.76     64.21 o 
   8   6   0     8242.01     7910.99    118.32 o 
   9   6   0       82.45       53.76     19.29 o 
  10   6   0    11551.72    11111.77    159.31 o 
  11   6   0       46.99       53.75     25.73 o 
  12   6   0       14.72       62.11     49.74 o 
  13   6   0      175.76      217.32     42.79 o 
 -15   7   0       26.16       13.51     27.13 o 
 -14   7   0     5699.70     6047.49    246.79 o 
 -13   7   0     4819.12     5074.18    100.96 o 
 -12   7   0       72.44       64.79     20.11 o 
 -11   7   0        2.30        7.89     16.39 o 
 -10   7   0     1474.33     1556.79     36.03 o 
  -9   7   0      379.13      333.88     27.63 o 
  -8   7   0    16793.92    16893.23    205.98 o 
  -7   7   0     2588.29     2597.22     39.68 o 
  -6   7   0      502.74      509.52     17.31 o 
  -5   7   0     3521.98     3706.30     39.84 o 
  -4   7   0    24894.35    24990.70    198.66 o 
  -3   7   0     9556.85     9504.14     83.34 o 
  -2   7   0     4824.74     4691.56     37.86 o 
  -1   7   0    10319.59    10406.42     72.17 o 
   0   7   0     6881.02     6803.37     52.92 o 
   1   7   0      945.86      911.66     20.26 o 
   2   7   0      114.36      144.88      9.58 o 
   3   7   0      292.82      308.46     13.16 o 
   4   7   0     1128.86     1034.62     24.14 o 
   5   7   0     4348.28     4348.29     68.42 o 
   6   7   0    10804.81    10790.98    116.28 o 
   7   7   0     1367.43     1475.85     32.50 o 
   8   7   0     3698.33     3493.94     71.42 o 
   9   7   0      867.58      868.93     39.20 o 
  10   7   0     2178.74     2129.42     69.26 o 
  11   7   0      384.53      380.71     36.83 o 
  12   7   0       24.17       55.54     36.81 o 
 -15   8   0      189.19      132.61     31.11 o 
 -14   8   0     2161.35     2220.96     66.26 o 
 -13   8   0    10314.57    10844.80    177.41 o 
 -12   8   0      569.70      538.35     55.76 o 
 -11   8   0      251.58      229.89     24.41 o 
 -10   8   0       52.05       66.28     18.91 o 
  -9   8   0     2818.62     2877.83     90.16 o 
  -8   8   0    10271.36    10343.87    159.17 o 
  -7   8   0      519.80      585.61     20.38 o 
  -6   8   0      211.03      220.72      8.33 o 
  -5   8   0       24.06       21.47      6.62 o 
  -4   8   0      643.27      772.06     13.61 o 
  -3   8   0     2788.51     2806.73     29.46 o 
  -2   8   0       21.42       25.71      5.41 o 
  -1   8   0     1938.33     2042.74     25.09 o 
   0   8   0     3113.70     3089.69     29.64 o 
   1   8   0     2479.50     2351.55     27.79 o 
   2   8   0    11909.88    11979.98     97.39 o 
   3   8   0       15.85       34.53      7.96 o 
   4   8   0     5105.38     5036.87     61.92 o 
   5   8   0     5856.88     5796.12     73.57 o 
   6   8   0     7052.83     6989.89     85.61 o 
   7   8   0       20.59       14.70     13.53 o 
   8   8   0     2312.62     2185.38     57.70 o 
   9   8   0       42.25       71.59     23.38 o 
  10   8   0      148.50      198.77     32.23 o 
  11   8   0      717.33      609.48     44.32 o 
  12   8   0      745.93      786.73     60.85 o 
 -15   9   0      685.70      742.13     47.20 o 
 -14   9   0      451.42      505.88     52.31 o 
 -13   9   0       26.41       -6.46     22.43 o 
 -12   9   0      124.99      102.42     24.23 o 
 -11   9   0        4.16       -1.14     19.27 o 
 -10   9   0     4622.31     4357.07    130.66 o 
  -9   9   0     1249.81     1301.04     45.84 o 
  -8   9   0      221.56      248.92     23.39 o 
  -7   9   0     4646.67     4655.12     61.13 o 
  -6   9   0       24.04       24.79     12.02 o 
  -5   9   0        7.51       30.22      7.69 o 
  -4   9   0     1356.30     1379.95     26.51 o 
  -3   9   0     8343.78     8407.76     73.37 o 
  -2   9   0      934.84     1016.87     15.82 o 
  -1   9   0       93.70      124.94      8.65 o 
   0   9   0     1546.76     1558.19     19.56 o 
   1   9   0     1408.93     1500.61     24.17 o 
   2   9   0    12373.98    12125.94    105.49 o 
   3   9   0    18775.46    18864.52    143.63 o 
   4   9   0     5260.41     5073.72     63.76 o 
   5   9   0     1967.66     1904.97     38.79 o 
   6   9   0      319.62      324.79     21.12 o 
   7   9   0      674.92      682.30     39.09 o 
   8   9   0     3482.58     3289.33     73.74 o 
   9   9   0      127.94      148.71     35.49 o 
  10   9   0      189.91      162.91     33.63 o 
  11   9   0       50.69       59.89     31.90 o 
 -15  10   0      567.86      518.89     41.65 o 
 -14  10   0     1133.88     1017.98     65.94 o 
 -13  10   0      936.45      892.27     65.40 o 
 -12  10   0       56.25       56.99     24.77 o 
 -11  10   0        7.93      -11.76     23.86 o 
 -10  10   0     1056.83     1061.52     45.16 o 
  -9  10   0     5216.02     5097.68    100.59 o 
  -8  10   0     1912.36     1902.14     55.49 o 
  -7  10   0     6858.06     6848.51    100.00 o 
  -6  10   0     5544.33     5493.29     84.73 o 
  -5  10   0     1322.71     1290.79     26.68 o 
  -4  10   0    12372.18    12107.08    124.68 o 
  -3  10   0     2324.51     2285.07     38.32 o 
  -2  10   0       79.45       58.12      8.33 o 
  -1  10   0     5470.89     5535.99     73.53 o 
   0  10   0     2797.43     2812.27     36.21 o 
   1  10   0       46.29       43.47      8.24 o 
   2  10   0     6874.51     6926.81     82.26 o 
   3  10   0     4874.89     4746.68     52.91 o 
   4  10   0      350.41      393.45     18.68 o 
   5  10   0      953.97      968.36     34.96 o 
   6  10   0      674.72      619.78     27.44 o 
   7  10   0     2181.87     2266.86     49.39 o 
   8  10   0     1308.70     1297.51     36.95 o 
   9  10   0     3501.38     3541.78     92.08 o 
  10  10   0      298.03      328.24     43.26 o 
  11  10   0     1724.42     1849.38     72.47 o 
 -15  11   0      367.47      429.43     45.29 o 
 -14  11   0       36.65       20.73     27.45 o 
 -13  11   0     1415.85     1446.44     60.09 o 
 -12  11   0     2000.51     2036.39     67.21 o 
 -11  11   0      409.86      413.93     34.54 o 
 -10  11   0      947.99      956.99     45.03 o 
  -9  11   0     8272.46     8409.64    146.04 o 
  -8  11   0     2868.21     2894.04     72.80 o 
  -7  11   0     1124.29     1251.47     38.67 o 
  -6  11   0    10140.70     9940.20    114.12 o 
  -5  11   0      143.02      164.80     13.35 o 
  -4  11   0    16906.29    16683.34    167.50 o 
  -3  11   0     6204.52     6021.55     74.69 o 
  -2  11   0       14.05       -7.00      8.35 o 
  -1  11   0     6030.80     6147.88     70.35 o 
   0  11   0     5290.15     5449.12     78.16 o 
   1  11   0     1837.18     1791.66     41.27 o 
   2  11   0     1206.76     1209.57     29.58 o 
   3  11   0       95.59       78.23     11.14 o 
   4  11   0      939.51      896.42     27.39 o 
   5  11   0     1374.85     1399.11     36.05 o 
   6  11   0     1504.49     1461.81     43.53 o 
   7  11   0      297.37      310.18     24.24 o 
   8  11   0       19.99       62.23     17.44 o 
   9  11   0     7725.62     7614.11    147.73 o 
  10  11   0      189.92      231.91     38.87 o 
 -14  12   0     1128.43     1253.95     59.72 o 
 -13  12   0     5034.68     5395.28    118.87 o 
 -12  12   0     5850.28     5837.67    134.44 o 
 -11  12   0     2025.06     2052.00     67.34 o 
 -10  12   0     2749.48     2846.35     77.82 o 
  -9  12   0     1784.89     1810.36     64.50 o 
  -8  12   0      411.44      362.76     31.54 o 
  -7  12   0     6960.58     6990.76    209.46 o 
  -6  12   0      280.88      264.54     14.95 o 
  -5  12   0      159.21      116.20     13.47 o 
  -4  12   0     3628.94     3686.49     54.72 o 
  -3  12   0     3103.27     3093.83     49.47 o 
  -2  12   0       69.14       67.64     15.13 o 
  -1  12   0       10.14       14.75     12.69 o 
   0  12   0    14400.61    14345.16    216.39 o 
   1  12   0      430.47      438.14     31.90 o 
   2  12   0      837.96      819.24     40.33 o 
   3  12   0      147.04      176.66     27.03 o 
   4  12   0      960.75      873.90     40.54 o 
   5  12   0     5359.19     5337.63     81.66 o 
   6  12   0     3632.86     3640.82     66.42 o 
   7  12   0      721.97      618.84     30.54 o 
   8  12   0      692.95      683.86     30.51 o 
   9  12   0     1595.63     1618.34     67.30 o 
 -14  13   0      459.36      462.77     55.23 o 
 -13  13   0     2671.19     2740.15     89.23 o 
 -12  13   0     3130.25     3004.49     86.41 o 
 -11  13   0      227.19      232.28     33.80 o 
 -10  13   0      735.82      789.51     49.65 o 
  -9  13   0       44.19       40.98     25.19 o 
  -8  13   0      334.86      279.98     31.92 o 
  -7  13   0    10314.54    10269.31    199.01 o 
  -6  13   0       41.04       38.69     12.01 o 
  -5  13   0     1451.67     1406.84     35.99 o 
  -4  13   0     2310.27     2263.48     46.94 o 
  -3  13   0      162.76      195.12     19.06 o 
  -2  13   0       70.21       82.93     18.11 o 
  -1  13   0      104.75       85.61     24.06 o 
   0  13   0     3073.45     3228.27     80.10 o 
   1  13   0      358.26      365.29     36.13 o 
   2  13   0      367.25      350.91     28.64 o 
   3  13   0     5847.87     5781.36    119.14 o 
   4  13   0     1081.79     1070.56     53.06 o 
   5  13   0      619.62      635.15     49.70 o 
   6  13   0     3935.05     3923.53    154.39 o 
   7  13   0     1676.90     1507.01     57.00 o 
   8  13   0      345.38      349.12     24.77 o 
 -13  14   0      502.01      527.45     57.14 o 
 -12  14   0      496.28      484.60     44.03 o 
 -11  14   0      533.14      521.58     42.58 o 
 -10  14   0      645.20      639.23     44.41 o 
  -9  14   0        6.03      -10.66     26.56 o 
  -8  14   0      326.16      278.69     33.58 o 
  -7  14   0       18.11       67.64     26.60 o 
  -6  14   0     1099.29     1045.51     38.70 o 
  -5  14   0     1115.29     1175.30     35.93 o 
  -4  14   0      230.26      167.98     20.05 o 
  -3  14   0     2074.05     2226.05     57.89 o 
  -2  14   0     1538.21     1606.00     62.93 o 
  -1  14   0      684.05      696.60     87.24 o 
   0  14   0      606.08      619.70     51.54 o 
   1  14   0      164.05      166.38     30.25 o 
   2  14   0     4226.65     4247.70     85.25 o 
   3  14   0     2641.09     2714.12     80.78 o 
   4  14   0     1488.52     1374.61     61.15 o 
   5  14   0      479.98      445.63     48.56 o 
   6  14   0        2.03        9.18     34.50 o 
   7  14   0        0.58       32.82     32.47 o 
 -12  15   0       72.90      118.12     35.42 o 
 -11  15   0      949.86      980.24     55.05 o 
 -10  15   0       46.35       50.72     30.92 o 
  -9  15   0      526.78      424.85     39.59 o 
  -8  15   0      808.09      833.88     65.29 o 
  -7  15   0     3801.69     3610.23     93.20 o 
  -6  15   0     3745.45     3556.46     62.31 o 
  -5  15   0      205.79      205.49     24.24 o 
  -4  15   0       49.37       75.17     18.81 o 
  -3  15   0       90.47       81.70     26.24 o 
  -2  15   0     8663.63     8647.34    152.95 o 
  -1  15   0      139.64      175.70     30.81 o 
   0  15   0     3486.62     3443.65     89.38 o 
   1  15   0      174.92      177.12     28.34 o 
   2  15   0       43.62       43.88     25.95 o 
   3  15   0       58.38       61.83     32.71 o 
   4  15   0      467.92      478.56     45.01 o 
   5  15   0      157.30       76.93     37.39 o 
   6  15   0     1231.19     1211.05     92.19 o 
 -12  16   0       51.28       14.00     56.72 o 
 -11  16   0     5955.69     6132.49    138.07 o 
 -10  16   0        5.74      -13.91     31.11 o 
  -9  16   0      275.98      211.75     36.99 o 
  -8  16   0      462.94      406.97     42.30 o 
  -7  16   0     1172.86     1023.13     54.69 o 
  -6  16   0     1740.86     1668.66     47.67 o 
  -5  16   0     1579.08     1593.61     85.51 o 
  -4  16   0      565.92      539.13     29.53 o 
  -3  16   0     3416.71     3080.83     82.08 o 
  -2  16   0      970.16     1053.50     52.78 o 
  -1  16   0      722.63      587.15     43.30 o 
   0  16   0     1446.02     1513.18     63.68 o 
   1  16   0     1277.60     1220.27     50.66 o 
   2  16   0     3741.25     3926.34    126.20 o 
   3  16   0        3.87       -5.47     32.90 o 
   4  16   0        2.55       15.70     33.48 o 
   5  16   0      134.26      124.50     42.85 o 
 -10  17   0     1990.26     2065.27     80.47 o 
  -9  17   0      206.98      203.37     45.11 o 
  -8  17   0     2094.85     2185.54     80.71 o 
  -7  17   0     1217.09     1175.24     71.28 o 
  -6  17   0     2129.18     1899.42     52.50 o 
  -5  17   0     2730.56     2901.04     61.86 o 
  -4  17   0       10.01        8.82     62.23 o 
  -3  17   0      219.54      188.67     32.94 o 
  -2  17   0      335.08      330.81     38.07 o 
  -1  17   0      394.25      389.16     41.21 o 
   0  17   0        4.08       -5.19     25.12 o 
   1  17   0     3231.90     3203.42     79.00 o 
   2  17   0     1933.39     2175.30     68.33 o 
   3  17   0       22.18      -56.61     33.67 o 
  -9  18   0       11.71        0.33     42.92 o 
  -8  18   0      328.98      402.67     46.65 o 
  -7  18   0      180.73      219.77     41.37 o 
  -6  18   0     1197.65     1118.76     63.22 o 
  -5  18   0     1410.23     1362.23     57.33 o 
  -4  18   0     2440.67     2628.46     78.15 o 
  -3  18   0      543.50      568.85     79.83 o 
  -2  18   0     1506.45     1468.93     65.31 o 
  -1  18   0       23.79       32.65     32.86 o 
   0  18   0      330.30      394.81     37.99 o 
   1  18   0     3272.37     3307.59     83.58 o 
  -6  19   0      203.98      176.81     31.92 o 
  -5  19   0      421.15      384.96     81.52 o 
  -4  19   0     4054.62     4161.90    103.01 o 
  -3  19   0      408.35      385.75     42.15 o 
  -2  19   0       89.68       -1.95     32.11 o 
   2 -19   1      130.36      124.91     35.90 o 
   3 -19   1     2592.35     2380.31     78.83 o 
   4 -19   1      247.27      243.49     37.45 o 
   5 -19   1     3359.37     3417.52    131.35 o 
   6 -19   1     1423.25     1441.77    127.67 o 
  -1 -18   1      267.17      338.13     51.54 o 
   0 -18   1      685.43      617.29     42.13 o 
   1 -18   1      267.91      216.71     38.36 o 
   2 -18   1      841.97      803.04     51.76 o 
   3 -18   1     3475.92     3288.07     90.22 o 
   4 -18   1      330.94      303.66     37.44 o 
   5 -18   1        8.68      -31.75     42.39 o 
   6 -18   1      869.76      938.34     40.53 o 
   7 -18   1        2.21       11.84     33.87 o 
   8 -18   1      615.99      620.08     51.70 o 
   9 -18   1      271.27      218.67     50.74 o 
  -3 -17   1       49.03        3.29     34.67 o 
  -2 -17   1     2282.56     2416.44     69.73 o 
  -1 -17   1     1915.82     2028.59     72.08 o 
   0 -17   1       10.05      -22.29     28.88 o 
   1 -17   1      182.98      176.39     40.27 o 
   2 -17   1      452.37      444.40     40.64 o 
   3 -17   1       59.00       48.37     28.83 o 
   4 -17   1      258.88      264.99     32.93 o 
   5 -17   1     1773.79     1919.36     50.42 o 
   6 -17   1      635.68      559.71     47.48 o 
   7 -17   1     1005.63      965.98     56.01 o 
   8 -17   1        1.43       -6.79     30.72 o 
   9 -17   1     1047.39     1161.96     66.97 o 
  10 -17   1     1081.01      987.26    112.17 o 
  -5 -16   1       46.20        9.97     37.81 o 
  -4 -16   1      364.67      354.59     43.78 o 
  -3 -16   1     1593.95     1525.35     86.40 o 
  -2 -16   1     2992.40     2814.01     73.62 o 
  -1 -16   1      153.12      143.08     30.57 o 
   0 -16   1      412.21      357.10     70.41 o 
   1 -16   1       13.52       32.32     28.32 o 
   2 -16   1     1587.36     1606.38    111.21 o 
   3 -16   1      878.81      869.46     45.76 o 
   4 -16   1      673.17      623.21     34.84 o 
   5 -16   1     1609.67     1681.09     50.70 o 
   6 -16   1      378.49      314.28     28.12 o 
   7 -16   1     1657.99     1768.16    121.71 o 
   8 -16   1      679.50      707.92     48.19 o 
   9 -16   1      931.27      925.94     63.06 o 
  10 -16   1     5999.18     6185.21    137.05 o 
  11 -16   1     1049.82     1161.60     61.51 o 
  -6 -15   1        6.27       20.02     37.35 o 
  -5 -15   1       89.17       97.68     56.23 o 
  -4 -15   1       25.11       26.90     32.80 o 
  -3 -15   1     2321.45     2498.78     81.58 o 
  -2 -15   1      604.10      634.95     37.81 o 
  -1 -15   1     7729.31     7551.46    144.17 o 
   0 -15   1      163.15      132.86     30.03 o 
   1 -15   1     5268.94     5378.74    113.72 o 
   2 -15   1     5358.85     5561.84    114.02 o 
   3 -15   1        4.50        0.35     19.89 o 
   4 -15   1     4539.12     4626.42     89.87 o 
   5 -15   1     2652.46     2726.08     55.22 o 
   6 -15   1     5143.00     5511.31     91.63 o 
   7 -15   1     2200.71     2065.37     87.65 o 
   8 -15   1       11.25        9.50     34.28 o 
   9 -15   1       64.82       62.20     29.23 o 
  10 -15   1     4997.84     5130.49    119.73 o 
  11 -15   1        1.86        9.60     30.43 o 
  12 -15   1      224.65      159.27     42.48 o 
  -7 -14   1      866.94      744.03     52.41 o 
  -6 -14   1       12.62        7.43     32.57 o 
  -5 -14   1     2294.65     2360.33    185.90 o 
  -4 -14   1     2631.51     2475.00     77.88 o 
  -3 -14   1      207.81      230.69     39.32 o 
  -2 -14   1      432.68      386.85     58.29 o 
  -1 -14   1     1910.66     1876.05     63.21 o 
   0 -14   1      614.66      604.01     48.92 o 
   1 -14   1     6371.84     6307.38    160.93 o 
   2 -14   1      329.98      406.65     28.22 o 
   3 -14   1      198.98      155.84     19.46 o 
   4 -14   1     4312.13     4312.09     70.54 o 
   5 -14   1     4046.45     4034.72     66.45 o 
   6 -14   1     8592.17     8774.38    111.01 o 
   7 -14   1     1109.20     1090.05     51.80 o 
   8 -14   1     2155.46     2146.23     82.55 o 
   9 -14   1       70.97       88.62     28.31 o 
  10 -14   1      320.35      321.18     36.90 o 
  11 -14   1       75.97       23.77     34.13 o 
  12 -14   1       85.78      140.93     46.52 o 
  13 -14   1      294.41      249.63     44.39 o 
  -8 -13   1      368.62      390.46     37.40 o 
  -7 -13   1      126.11      157.45     24.93 o 
  -6 -13   1       22.34      -23.32     24.38 o 
  -5 -13   1     3906.44     3803.39    109.67 o 
  -4 -13   1     8789.77     8487.36    154.62 o 
  -3 -13   1     2398.38     2398.56     72.94 o 
  -2 -13   1        2.22       33.23     24.10 o 
  -1 -13   1       47.70       32.81     22.39 o 
   0 -13   1      383.63      348.52     46.00 o 
   1 -13   1    10655.00    10307.13    143.48 o 
   2 -13   1     1254.33     1154.26     35.17 o 
   3 -13   1      363.30      371.79     26.80 o 
   4 -13   1      568.38      544.90     24.82 o 
   5 -13   1        1.95        8.02     13.57 o 
   6 -13   1      245.82      226.81     15.93 o 
   7 -13   1       58.22       35.75     36.90 o 
   8 -13   1      802.96      715.01     46.49 o 
   9 -13   1     2129.38     2140.53     68.62 o 
  10 -13   1      368.57      370.25     36.35 o 
  11 -13   1      871.04      904.79     50.13 o 
  12 -13   1       38.30       22.82     31.25 o 
  13 -13   1     2115.88     2248.00     77.15 o 
  14 -13   1      929.67      968.78     62.67 o 
  -9 -12   1      113.29       82.64     31.86 o 
  -8 -12   1     4156.70     4162.18    103.78 o 
  -7 -12   1     2509.03     2561.37     54.64 o 
  -6 -12   1      305.02      260.68     28.10 o 
  -5 -12   1     1493.28     1485.89     42.03 o 
  -4 -12   1      663.90      626.41     26.40 o 
  -3 -12   1     1717.54     1770.98     60.46 o 
  -2 -12   1      568.39      602.80     29.77 o 
  -1 -12   1     2934.26     2772.76     71.06 o 
   0 -12   1     1102.56     1145.68     63.78 o 
   1 -12   1     1394.95     1445.59     33.81 o 
   2 -12   1     1066.87     1199.64     28.39 o 
   3 -12   1      897.41      893.27     26.97 o 
   4 -12   1     1149.37     1122.24     29.06 o 
   5 -12   1       47.57       42.08     11.65 o 
   6 -12   1     8594.08     8601.37    106.08 o 
   7 -12   1      142.53      153.31     24.77 o 
   8 -12   1      217.41      179.89     26.25 o 
   9 -12   1      452.46      493.08     36.17 o 
  10 -12   1      435.99      370.70     35.41 o 
  11 -12   1     6024.37     6072.68    173.37 o 
  12 -12   1      990.05     1011.11     99.20 o 
  13 -12   1     1108.40     1063.35     67.85 o 
  14 -12   1      553.24      632.90     61.43 o 
 -10 -11   1     2639.51     2651.07     71.26 o 
  -9 -11   1      113.54      127.59     29.41 o 
  -8 -11   1     3639.16     3719.89     60.72 o 
  -7 -11   1      924.97      959.05     31.57 o 
  -6 -11   1     1259.10     1301.34     35.56 o 
  -5 -11   1     1655.11     1632.85     37.95 o 
  -4 -11   1     2517.16     2545.86     43.74 o 
  -3 -11   1      196.35      198.41     16.90 o 
  -2 -11   1       46.77       85.00     13.35 o 
  -1 -11   1     2592.49     2543.07     49.73 o 
   0 -11   1      665.00      682.32     25.47 o 
   1 -11   1     2688.36     2749.38     41.78 o 
   2 -11   1     6129.04     6154.70     64.83 o 
   3 -11   1     1360.37     1353.26     32.72 o 
   4 -11   1     1737.31     1746.15     34.53 o 
   5 -11   1       40.16       58.07     21.62 o 
   6 -11   1     6878.90     6762.23     78.00 o 
   7 -11   1        8.17        0.15     17.52 o 
   8 -11   1     5635.68     5530.05    108.01 o 
   9 -11   1     6832.02     6506.95    122.52 o 
  10 -11   1        3.92       -6.85     13.94 o 
  11 -11   1     3861.26     3720.05     89.51 o 
  12 -11   1     3769.14     3904.69     94.93 o 
  13 -11   1      296.94      287.89     43.11 o 
  14 -11   1       10.22      -15.01     31.18 o 
 -11 -10   1       21.07       44.12     32.07 o 
 -10 -10   1     5306.54     5302.07    118.04 o 
  -9 -10   1      399.65      386.83     38.06 o 
  -8 -10   1     2220.56     2127.44     59.98 o 
  -7 -10   1       37.97       30.87     16.35 o 
  -6 -10   1        6.04       15.19     14.66 o 
  -5 -10   1     1703.45     1719.91     37.40 o 
  -4 -10   1      508.49      488.82     24.58 o 
  -3 -10   1     6451.64     6393.64     70.98 o 
  -2 -10   1       30.57       21.74      8.68 o 
  -1 -10   1     1653.45     1741.97     23.95 o 
   0 -10   1    17127.73    16946.74    136.24 o 
   1 -10   1     2512.70     2672.45     32.57 o 
   2 -10   1     2731.54     2753.66     36.20 o 
   3 -10   1    20578.81    20269.38    196.25 o 
   4 -10   1        8.86       11.68      9.29 o 
   5 -10   1    11486.93    11547.83    119.21 o 
   6 -10   1      551.44      547.95     21.45 o 
   7 -10   1     1149.74     1097.29     76.84 o 
   8 -10   1     9692.83     9779.10    159.40 o 
   9 -10   1       17.89       -8.68     13.68 o 
  10 -10   1     1721.09     1656.10     54.67 o 
  11 -10   1     1190.21     1187.86     59.37 o 
  12 -10   1       47.62       27.22     33.53 o 
  13 -10   1      405.76      395.41     35.56 o 
  14 -10   1      778.58      825.89     64.70 o 
  15 -10   1     1061.16     1088.01     55.41 o 
 -11  -9   1       50.38       72.60     32.56 o 
 -10  -9   1      670.94      658.68     49.90 o 
  -9  -9   1     2783.04     2768.49     78.25 o 
  -8  -9   1     3932.30     3696.97     77.88 o 
  -7  -9   1     1187.69     1291.64     35.21 o 
  -6  -9   1      584.94      653.17     26.89 o 
  -5  -9   1      275.56      264.38     17.47 o 
  -4  -9   1    17267.60    16698.28    158.22 o 
  -3  -9   1    13085.20    13069.35    104.80 o 
  -2  -9   1      531.74      493.48     14.21 o 
  -1  -9   1     8621.51     8589.49     72.62 o 
   0  -9   1     6207.99     5967.27     50.30 o 
   1  -9   1     2304.84     2210.13     26.20 o 
   2  -9   1     7481.16     7310.56     60.31 o 
   3  -9   1     5081.97     5048.81     48.94 o 
   4  -9   1     1251.90     1257.59     21.87 o 
   5  -9   1     3543.42     3407.55     44.89 o 
   6  -9   1     5367.57     5320.49     71.53 o 
   7  -9   1     2805.64     2838.94     49.74 o 
   8  -9   1     3877.05     3911.49     88.57 o 
   9  -9   1     9657.52     9511.94    154.51 o 
  10  -9   1      715.90      699.08     36.16 o 
  11  -9   1      281.32      251.97     26.93 o 
  12  -9   1     2306.48     2343.92     92.65 o 
  13  -9   1      404.70      355.75     33.77 o 
  14  -9   1     3948.98     4133.18     96.53 o 
  15  -9   1     1309.65     1165.95     80.04 o 
 -12  -8   1      244.55      311.04     38.81 o 
 -11  -8   1     2086.61     1991.61     69.85 o 
 -10  -8   1      237.24      218.19     38.09 o 
  -9  -8   1     5707.14     5451.83     98.60 o 
  -8  -8   1       46.48       72.78     21.01 o 
  -7  -8   1      380.29      348.50     18.09 o 
  -6  -8   1       11.60       -0.24     11.50 o 
  -5  -8   1     5772.47     5798.28     73.28 o 
  -4  -8   1    11204.27    10727.89    107.86 o 
  -3  -8   1    20180.06    19740.22    156.49 o 
  -2  -8   1      408.91      429.66     11.68 o 
  -1  -8   1     3381.11     3430.77     35.52 o 
   0  -8   1     1072.75     1150.35     16.30 o 
   1  -8   1    13129.09    13303.03    101.81 o 
   2  -8   1    48135.10    48493.96    333.44 o 
   3  -8   1      894.06      916.34     17.38 o 
   4  -8   1      659.90      662.18     13.55 o 
   5  -8   1     6269.43     6120.99     56.01 o 
   6  -8   1      126.88      132.88      7.75 o 
   7  -8   1       38.70       33.98     12.10 o 
   8  -8   1      889.12      919.02     36.68 o 
   9  -8   1    10458.79    10175.56    159.75 o 
  10  -8   1       24.84       36.00     17.29 o 
  11  -8   1      125.31      114.78     21.46 o 
  12  -8   1      472.49      483.82     32.90 o 
  13  -8   1      839.13      765.13     42.99 o 
  14  -8   1     1801.51     1767.62     60.65 o 
  15  -8   1     3780.00     3927.53    107.36 o 
 -12  -7   1     1959.21     2013.07     85.53 o 
 -11  -7   1      305.62      300.10     34.70 o 
 -10  -7   1      969.84      906.54     62.46 o 
  -9  -7   1     9698.45     9701.46    142.96 o 
  -8  -7   1       50.38       36.56     18.09 o 
  -7  -7   1    10246.33    10008.05    117.14 o 
  -6  -7   1      117.32      102.06     13.05 o 
  -5  -7   1        3.38       31.99     10.49 o 
  -4  -7   1      328.46      342.33     14.93 o 
  -3  -7   1      828.92      765.89     14.57 o 
  -2  -7   1    12133.98    12016.71     89.77 o 
  -1  -7   1     1806.85     1758.87     23.42 o 
   0  -7   1      423.87      440.96      9.86 o 
   1  -7   1        3.96       22.11      6.51 o 
   2  -7   1     5941.48     5690.16     44.69 o 
   3  -7   1     1012.82     1070.48     19.91 o 
   4  -7   1     9808.01     9248.42     89.11 o 
   5  -7   1     6192.85     6113.33     56.52 o 
   6  -7   1     7906.51     7474.93     79.04 o 
   7  -7   1     2627.48     2586.79     37.31 o 
   8  -7   1      272.00      235.64     15.61 o 
   9  -7   1     5421.46     5382.00     74.99 o 
  10  -7   1      191.76      168.17     18.49 o 
  11  -7   1     1944.49     1909.20     92.11 o 
  12  -7   1     5648.23     5637.35    106.62 o 
  13  -7   1     1414.76     1499.10     52.51 o 
  14  -7   1      192.98      212.92     28.80 o 
  15  -7   1      723.00      640.92     65.39 o 
 -13  -6   1      204.02      203.34     49.62 o 
 -12  -6   1      710.94      734.20     53.96 o 
 -11  -6   1     2048.93     2227.63     68.72 o 
 -10  -6   1      676.01      594.96     45.65 o 
  -9  -6   1     1950.28     1935.06     74.04 o 
  -8  -6   1     2213.82     2040.67     52.33 o 
  -7  -6   1     5093.99     4711.31     84.81 o 
  -6  -6   1     1278.81     1293.69     29.56 o 
  -5  -6   1     2487.56     2528.46     39.11 o 
  -4  -6   1      478.43      586.63     18.32 o 
  -3  -6   1     1518.02     1475.99     22.15 o 
  -2  -6   1      358.58      410.48     17.44 o 
  -1  -6   1      386.45      305.94      8.29 o 
   0  -6   1     1733.33     2071.60     22.36 o 
   1  -6   1      206.14      202.03      7.05 o 
   2  -6   1    20689.61    20825.31    146.12 o 
   3  -6   1    10018.79     9890.64     79.73 o 
   4  -6   1     8695.67     8642.01     65.48 o 
   5  -6   1      696.98      759.32     21.73 o 
   6  -6   1       59.47       69.46     14.70 o 
   7  -6   1    12292.73    12220.40    113.49 o 
   8  -6   1     3938.51     3768.77     49.48 o 
   9  -6   1     8445.73     8569.11     95.86 o 
  10  -6   1      688.43      765.87     21.60 o 
  11  -6   1       14.97       11.57     13.43 o 
  12  -6   1     3758.45     3995.66     67.24 o 
  13  -6   1      661.29      596.55     34.76 o 
  14  -6   1      366.00      321.10     35.08 o 
  15  -6   1      294.77      215.46     36.80 o 
 -13  -5   1      190.17      129.09     37.04 o 
 -12  -5   1      193.94      237.03     38.63 o 
 -11  -5   1     3995.78     3933.26    108.32 o 
 -10  -5   1      165.64      169.81     29.70 o 
  -9  -5   1      976.44      883.26     35.94 o 
  -8  -5   1      432.28      416.70     25.16 o 
  -7  -5   1     5295.43     5385.74     85.10 o 
  -6  -5   1     1423.96     1475.39     22.95 o 
  -5  -5   1      390.57      453.26     15.63 o 
  -4  -5   1     1120.21     1259.74     24.12 o 
  -3  -5   1       45.36       59.92      6.33 o 
  -2  -5   1    39231.66    38119.89    276.05 o 
  -1  -5   1     7317.50     7269.94     58.73 o 
   0  -5   1     4707.39     4866.49     38.12 o 
   1  -5   1    11035.93    11448.23     92.24 o 
   2  -5   1     8143.02     8139.65     71.05 o 
   3  -5   1    12544.99    12960.21    100.39 o 
   4  -5   1    10680.32    10580.19     99.54 o 
   5  -5   1     3241.15     3642.27     39.38 o 
   6  -5   1     3864.45     4026.81     42.88 o 
   7  -5   1    12613.68    12336.52    110.29 o 
   8  -5   1       41.45       59.36     14.98 o 
   9  -5   1     9933.80     9888.00    127.73 o 
  10  -5   1     4107.69     4137.60     68.12 o 
  11  -5   1     8795.60     8908.77    123.74 o 
  12  -5   1        4.62        5.29     15.00 o 
  13  -5   1      187.24      226.94     24.72 o 
  14  -5   1      169.38      126.48     28.00 o 
  15  -5   1      214.92      199.88     24.75 o 
 -14  -4   1     1623.79     1768.53    119.80 o 
 -13  -4   1       65.07       78.98     59.55 o 
 -12  -4   1        4.60       25.45     27.68 o 
 -11  -4   1      583.73      507.49     31.46 o 
 -10  -4   1     1011.01      950.76     37.75 o 
  -9  -4   1      764.16      714.38     31.13 o 
  -8  -4   1      948.81      861.32     32.15 o 
  -7  -4   1     9816.70     9677.55    128.38 o 
  -6  -4   1      402.22      479.51     15.31 o 
  -5  -4   1      357.91      382.80     10.41 o 
  -4  -4   1      665.85      634.28     18.86 o 
  -3  -4   1    18257.43    17997.57    147.39 o 
  -2  -4   1   100501.86    99351.65    706.51 o 
  -1  -4   1      445.04      516.07     11.10 o 
   0  -4   1    10649.96    11290.49     86.56 o 
   1  -4   1    11445.44    12342.31     97.45 o 
   2  -4   1    23051.84    23931.81    208.66 o 
   3  -4   1    14086.30    15520.37    158.60 o 
   4  -4   1    38861.38    38743.68    392.22 o 
   5  -4   1     3446.46     3609.15     39.46 o 
   6  -4   1     7445.29     8049.96     78.26 o 
   7  -4   1      122.68      106.48     10.97 o 
   8  -4   1     1158.58     1216.75     45.34 o 
   9  -4   1      554.01      622.63     23.07 o 
  10  -4   1    11171.76    11297.15    145.38 o 
  11  -4   1    12146.22    12210.11    158.76 o 
  12  -4   1      250.80      241.32     28.09 o 
  13  -4   1        6.48        9.15     18.41 o 
  14  -4   1      499.51      488.59     28.31 o 
  15  -4   1     4777.23     5081.50    123.42 o 
 -14  -3   1     2835.83     2854.84     93.97 o 
 -13  -3   1     1009.58     1133.95     60.23 o 
 -12  -3   1      302.17      327.28    109.67 o 
 -11  -3   1     3695.64     3707.90    169.68 o 
 -10  -3   1     1096.27     1173.51     39.21 o 
  -9  -3   1     1521.92     1446.01     40.11 o 
  -8  -3   1     8752.27     8206.43    113.10 o 
  -7  -3   1        1.10       17.77     11.49 o 
  -6  -3   1    13828.51    14210.24    153.13 o 
  -5  -3   1     6068.97     6063.35     66.16 o 
  -4  -3   1    12651.22    12363.66    109.67 o 
  -3  -3   1    35733.55    35431.16    293.88 o 
  -2  -3   1    45357.04    46386.98    358.51 o 
  -1  -3   1    34541.55    37273.20    283.40 o 
   0  -3   1      856.41      799.66     11.24 o 
   1  -3   1      522.78      549.20      9.97 o 
   2  -3   1    27298.13    28685.87    303.57 o 
   3  -3   1     2087.52     2225.01     27.81 o 
   4  -3   1    14858.55    14232.30    242.15 o 
   5  -3   1      976.74      873.06     21.69 o 
   6  -3   1     7571.70     7891.50     84.89 o 
   7  -3   1     5281.60     5400.76     63.51 o 
   8  -3   1      198.12      175.38     10.56 o 
   9  -3   1      531.19      495.61     64.10 o 
  10  -3   1     6381.46     6786.85    109.94 o 
  11  -3   1      375.29      341.56     21.12 o 
  12  -3   1      503.88      549.57     30.55 o 
  13  -3   1      127.77      126.15     22.92 o 
  14  -3   1     3381.86     3654.14     73.20 o 
  15  -3   1     2151.51     2420.03     59.40 o 
 -15  -2   1        1.51      -13.72     30.70 o 
 -14  -2   1       46.68       29.80     57.50 o 
 -13  -2   1     2519.27     2549.44    180.67 o 
 -12  -2   1      631.14      667.73     44.09 o 
 -11  -2   1     1978.42     1997.37     58.72 o 
 -10  -2   1      355.88      404.25     24.22 o 
  -9  -2   1      259.00      283.42     16.20 o 
  -8  -2   1    17342.86    16792.20    174.00 o 
  -7  -2   1     2976.83     2968.12     43.56 o 
  -6  -2   1    12957.63    12953.46    122.19 o 
  -5  -2   1    31960.83    31854.28    278.19 o 
  -4  -2   1      106.68      138.31     20.41 o 
  -3  -2   1    26823.95    28028.76    244.08 o 
  -2  -2   1     8826.73     9201.38     86.84 o 
  -1  -2   1      411.65      347.79     14.10 o 
   0  -2   1        3.13       29.49      5.65 o 
   1  -2   1     3078.71     2913.63     27.73 o 
   2  -2   1      377.73      461.98     13.00 o 
   3  -2   1        2.30       14.73      5.57 o 
   4  -2   1     7145.73     7119.90    103.76 o 
   5  -2   1    42253.03    42322.44    454.36 o 
   6  -2   1     7072.78     6906.24     68.41 o 
   7  -2   1      129.97      189.53     20.60 o 
   8  -2   1     5485.44     5411.64     65.97 o 
   9  -2   1      382.79      348.17     29.15 o 
  10  -2   1     9638.86     9927.84    131.65 o 
  11  -2   1      822.02      773.23     44.32 o 
  12  -2   1     2815.32     2796.72     67.29 o 
  13  -2   1      145.32      200.41     47.75 o 
  14  -2   1      453.01      524.91     31.70 o 
  15  -2   1      488.95      492.56     31.13 o 
 -15  -1   1        1.88      -34.77     28.06 o 
 -14  -1   1       34.51       33.17     30.69 o 
 -13  -1   1     1427.64     1511.06     80.03 o 
 -12  -1   1     6767.66     6914.51    102.47 o 
 -11  -1   1     2560.49     2378.66     49.19 o 
 -10  -1   1      709.23      708.73     23.74 o 
  -9  -1   1     1299.50     1264.69     28.98 o 
  -8  -1   1     2231.89     2106.83     35.12 o 
  -7  -1   1     2132.74     2144.84     27.71 o 
  -6  -1   1     4019.38     4280.88     47.64 o 
  -5  -1   1      704.83      647.15     23.30 o 
  -4  -1   1    14542.72    14822.66    165.54 o 
  -3  -1   1      565.81      531.79     14.24 o 
  -2  -1   1     4461.90     4757.28     58.09 o 
  -1  -1   1     4822.81     4506.61     79.41 o 
   1  -1   1    64882.07    64461.38   1429.42 o 
   2  -1   1    20576.60    22332.16    292.71 o 
   3  -1   1    57689.05    52956.13   7312.70 o 
   4  -1   1       89.29       60.68     27.99 o 
   5  -1   1     5977.86     6128.15     60.42 o 
   6  -1   1      883.87      970.40     17.08 o 
   7  -1   1     1302.35     1328.03     22.35 o 
   8  -1   1    11737.44    11705.94    150.85 o 
   9  -1   1      196.20      219.37     14.38 o 
  10  -1   1     2007.22     2069.05     51.41 o 
  11  -1   1     2825.45     2972.33     54.91 o 
  12  -1   1       24.90       27.64     15.43 o 
  13  -1   1     1049.31     1015.92     39.64 o 
  14  -1   1      221.49      214.53     24.98 o 
  15  -1   1      692.40      730.33     37.18 o 
 -15   0   1      263.14      286.34     36.14 o 
 -14   0   1     1248.99     1332.75     45.19 o 
 -13   0   1      102.53      135.18     21.46 o 
 -12   0   1     1501.29     1520.85     54.12 o 
 -11   0   1     1856.24     1800.56     40.51 o 
 -10   0   1      725.23      722.23     22.73 o 
  -9   0   1      131.28      109.00     13.96 o 
  -8   0   1     4902.70     4785.18     49.42 o 
  -7   0   1     4816.07     4736.56     51.95 o 
  -6   0   1      790.93      833.96     18.74 o 
  -5   0   1     3466.31     3904.00     56.13 o 
  -4   0   1     1015.69     1249.94     23.91 o 
  -3   0   1      258.41      244.32     13.65 o 
  -2   0   1     2612.71     2633.48     41.52 o 
  -1   0   1    54940.03    53257.59   1336.32 o 
   1   0   1    12774.76    13034.77    300.47 o 
   2   0   1     8950.69     9658.10    160.59 o 
   3   0   1      421.82      311.46     13.22 o 
   4   0   1     8422.24     7592.69     92.82 o 
   5   0   1       47.97       74.45      6.04 o 
   6   0   1       11.11       11.02      7.66 o 
   7   0   1      118.82      166.36     12.87 o 
   8   0   1     6538.37     6483.18     79.26 o 
   9   0   1       62.53       55.38     12.68 o 
  10   0   1      464.13      459.79     23.20 o 
  11   0   1     8833.50     9060.27    132.39 o 
  12   0   1     5626.10     5609.22     88.85 o 
  13   0   1      407.65      345.28     27.72 o 
  14   0   1       60.05       76.20     25.15 o 
  15   0   1      185.68      190.90     36.16 o 
 -15   1   1       93.61      115.22     22.42 o 
 -14   1   1     2130.82     2180.75     54.05 o 
 -13   1   1      786.97      773.14     31.08 o 
 -12   1   1     2684.10     2567.09     50.25 o 
 -11   1   1        6.01        9.77     11.49 o 
 -10   1   1      808.18      831.73     22.88 o 
  -9   1   1     2363.13     2427.36     34.54 o 
  -8   1   1      262.66      227.67     12.83 o 
  -7   1   1     4096.34     4097.24     52.86 o 
  -6   1   1    14236.19    14075.61    144.32 o 
  -5   1   1     4932.71     4480.57     52.03 o 
  -4   1   1     4305.49     4485.58     55.00 o 
  -3   1   1     3421.08     3657.11     56.31 o 
  -2   1   1      975.55     1149.68     21.78 o 
  -1   1   1   114846.48   112841.60   3912.64 o 
   0   1   1     6825.69     6224.29    290.58 o 
   1   1   1       65.07       48.71      3.74 o 
   2   1   1     9979.05    11022.57    157.01 o 
   3   1   1     7932.99     8931.46     91.39 o 
   4   1   1    39677.33    39360.50    375.46 o 
   5   1   1     2899.24     2792.53     41.45 o 
   6   1   1     1348.39     1318.09     22.33 o 
   7   1   1       36.14       35.49      8.50 o 
   8   1   1     5252.40     5070.01     67.89 o 
   9   1   1      325.15      369.12     25.08 o 
  10   1   1      305.96      303.48     19.72 o 
  11   1   1     3639.73     3669.41     66.50 o 
  12   1   1     4557.96     4400.10     77.56 o 
  13   1   1      149.71      152.93     33.74 o 
  14   1   1       43.11       -6.02     28.57 o 
  15   1   1       23.14       69.49     33.29 o 
 -15   2   1      283.23      252.36     29.22 o 
 -14   2   1      208.35      228.39     22.00 o 
 -13   2   1     1358.30     1435.92     56.30 o 
 -12   2   1     3643.75     3627.41     86.40 o 
 -11   2   1     2679.31     2807.85     59.75 o 
 -10   2   1    15362.25    15774.62    251.05 o 
  -9   2   1     1216.35     1177.06     25.31 o 
  -8   2   1     5141.83     5226.72     73.99 o 
  -7   2   1    17210.60    16818.88    219.70 o 
  -6   2   1     6791.13     6344.75     80.57 o 
  -5   2   1    33266.73    33151.66    357.87 o 
  -4   2   1     2629.31     2872.32     44.53 o 
  -3   2   1     5040.27     5051.93     75.02 o 
  -2   2   1      634.75      577.89     12.08 o 
  -1   2   1    35095.48    38472.33    420.67 o 
   0   2   1      953.55      806.17     10.59 o 
   1   2   1    27145.04    27689.50    265.20 o 
   2   2   1       16.37       43.63      5.14 o 
   3   2   1    53239.91    55001.54    422.25 o 
   4   2   1     2056.64     1852.76     20.90 o 
   5   2   1    19701.31    19599.96    166.33 o 
   6   2   1    11624.17    11651.76    151.01 o 
   7   2   1      307.72      303.26     14.54 o 
   8   2   1    23019.35    22432.10    248.73 o 
   9   2   1       18.48       19.01     11.26 o 
  10   2   1     1066.45     1006.36     30.32 o 
  11   2   1     3394.69     3503.00     82.09 o 
  12   2   1      269.25      215.32     32.86 o 
  13   2   1     1854.26     1889.30    114.57 o 
  14   2   1       87.14       70.27     31.92 o 
 -15   3   1     3014.59     3196.54    104.65 o 
 -14   3   1      826.30      815.52     32.61 o 
 -13   3   1     1963.89     1910.98     41.66 o 
 -12   3   1      562.18      524.46     29.01 o 
 -11   3   1       84.56       97.73     16.93 o 
 -10   3   1     9642.03     9975.24    144.87 o 
  -9   3   1       18.02       51.88     10.35 o 
  -8   3   1      613.44      625.32     20.46 o 
  -7   3   1    30127.51    29950.06    329.62 o 
  -6   3   1    11640.61    11945.45    162.52 o 
  -5   3   1       40.28        5.59      8.02 o 
  -4   3   1    32822.92    34469.95    307.79 o 
  -3   3   1     9850.56    10193.01    122.67 o 
  -2   3   1    28797.28    30066.39    316.44 o 
  -1   3   1     6873.89     6782.74     62.61 o 
   0   3   1    31129.68    31833.62    236.57 o 
   1   3   1    16410.71    17169.09    141.54 o 
   2   3   1    16372.07    16839.61    123.63 o 
   3   3   1    11384.72    11381.34     94.56 o 
   4   3   1     4080.42     3983.65     38.88 o 
   5   3   1     1178.53     1146.06     15.25 o 
   6   3   1    16137.72    15922.11    157.12 o 
   7   3   1     1037.79     1147.78     58.20 o 
   8   3   1     2819.83     2755.63     54.57 o 
   9   3   1      227.28      220.01     22.29 o 
  10   3   1      140.01      183.35     21.66 o 
  11   3   1     5386.70     5395.26    138.88 o 
  12   3   1      101.64       96.07     71.76 o 
  13   3   1      149.36      125.86     46.87 o 
  14   3   1     1326.91     1339.63    102.92 o 
 -16   4   1     3953.80     4182.59    143.89 o 
 -15   4   1     2785.18     2928.03     83.25 o 
 -14   4   1      165.90      133.29     22.72 o 
 -13   4   1       20.92       10.96     17.75 o 
 -12   4   1      360.35      354.35     42.78 o 
 -11   4   1    10186.96    10825.07    141.42 o 
 -10   4   1     5803.42     5814.68     83.60 o 
  -9   4   1     1880.69     1859.37     33.48 o 
  -8   4   1    12186.47    11933.09    128.17 o 
  -7   4   1      454.11      428.35     14.47 o 
  -6   4   1       47.32       39.43      6.16 o 
  -5   4   1      820.16      821.20     17.52 o 
  -4   4   1     2076.09     2362.20     33.11 o 
  -3   4   1    26893.14    27865.86    244.43 o 
  -2   4   1      532.21      517.00      9.63 o 
  -1   4   1     2186.59     2262.81     21.25 o 
   0   4   1    52968.40    53628.97    412.54 o 
   1   4   1      564.64      599.80     11.83 o 
   2   4   1    62426.59    62331.86    439.58 o 
   3   4   1       18.57       45.00      7.28 o 
   4   4   1        7.72       18.85      9.64 o 
   5   4   1      320.56      501.23     15.73 o 
   6   4   1     6388.39     6315.10     62.50 o 
   7   4   1     6250.04     5991.86    119.41 o 
   8   4   1      634.68      539.75     26.03 o 
   9   4   1      665.45      704.08     31.65 o 
  10   4   1     2293.30     2413.74     58.05 o 
  11   4   1     1592.37     1551.50     67.91 o 
  12   4   1      624.02      579.10     47.92 o 
  13   4   1     1356.11     1376.15     68.85 o 
  14   4   1        2.03      -27.86     33.11 o 
 -16   5   1     2476.71     2432.78     80.39 o 
 -15   5   1      136.69       96.00     27.99 o 
 -14   5   1       14.61       10.22     13.80 o 
 -13   5   1       99.57      103.36     18.84 o 
 -12   5   1     1034.17      983.76     48.14 o 
 -11   5   1     1952.23     2009.43     43.78 o 
 -10   5   1      495.06      546.70     22.09 o 
  -9   5   1     4447.62     4446.54     53.52 o 
  -8   5   1      634.25      735.51     15.91 o 
  -7   5   1     1503.81     1488.20     27.94 o 
  -6   5   1     1499.22     1579.12     21.79 o 
  -5   5   1       37.03       76.38      7.78 o 
  -4   5   1       94.02       66.73      4.99 o 
  -3   5   1      853.98      588.32      8.31 o 
  -2   5   1    18681.68    19214.85    183.36 o 
  -1   5   1      909.93     1007.77     13.04 o 
   0   5   1    29619.56    29289.81    192.26 o 
   1   5   1    25235.40    26524.66    190.91 o 
   2   5   1    13009.20    12493.56     97.05 o 
   3   5   1     2607.38     2627.92     28.62 o 
   4   5   1     2955.18     2769.41     39.16 o 
   5   5   1     6561.16     6854.12     76.50 o 
   6   5   1     3152.50     3000.47     43.13 o 
   7   5   1      263.31      291.35     20.65 o 
   8   5   1       43.72       61.04     16.90 o 
   9   5   1     1436.11     1320.29     46.68 o 
  10   5   1        5.19        4.16     18.96 o 
  11   5   1     1620.95     1571.00     69.94 o 
  12   5   1     2004.96     1956.55     80.99 o 
  13   5   1     2418.49     2501.89    128.66 o 
 -16   6   1      443.62      409.30     38.61 o 
 -15   6   1      428.20      378.26     35.76 o 
 -14   6   1     1397.13     1461.08     56.32 o 
 -13   6   1       25.52       20.36     19.08 o 
 -12   6   1       69.74       85.28     25.51 o 
 -11   6   1     5394.79     5326.31     76.25 o 
 -10   6   1      333.40      326.53     17.92 o 
  -9   6   1     2853.31     2935.49     47.30 o 
  -8   6   1     7568.09     7811.96     75.85 o 
  -7   6   1     1870.74     1889.43     26.51 o 
  -6   6   1    10681.13    10737.09     98.40 o 
  -5   6   1     2298.90     2192.52     29.95 o 
  -4   6   1     3415.36     3648.38     30.33 o 
  -3   6   1     4035.06     3390.32     40.06 o 
  -2   6   1      197.75      213.46      8.32 o 
  -1   6   1       25.27       74.87      4.76 o 
   0   6   1    12006.51    11490.44     86.97 o 
   1   6   1      156.13      131.29      6.46 o 
   2   6   1     1363.94     1281.25     17.08 o 
   3   6   1     3039.16     2924.95     30.87 o 
   4   6   1     1753.16     1811.68     31.75 o 
   5   6   1    16397.94    16302.17    160.32 o 
   6   6   1     4210.24     4016.82     54.54 o 
   7   6   1    13867.38    13808.98    140.70 o 
   8   6   1       33.96       48.93     17.01 o 
   9   6   1     2996.10     2943.47     67.90 o 
  10   6   1     1505.81     1522.27     50.77 o 
  11   6   1       61.19       67.44     26.52 o 
  12   6   1     2220.00     2199.74     88.71 o 
  13   6   1     1491.55     1679.71     81.08 o 
 -15   7   1     1287.16     1320.57     58.15 o 
 -14   7   1      168.38      151.04     26.60 o 
 -13   7   1        3.37       18.18     21.12 o 
 -12   7   1     2117.96     2132.53     57.00 o 
 -11   7   1     6374.59     6307.36    110.64 o 
 -10   7   1     2177.30     2161.18     78.24 o 
  -9   7   1     6661.30     6612.43     96.15 o 
  -8   7   1     1250.71     1241.25     28.32 o 
  -7   7   1      100.67      134.49      9.70 o 
  -6   7   1    19851.90    20053.06    206.51 o 
  -5   7   1    17293.40    18297.79    140.16 o 
  -4   7   1     2179.00     1997.12     37.44 o 
  -3   7   1     5416.19     5398.24     56.05 o 
  -2   7   1    29168.50    29404.67    206.67 o 
  -1   7   1       19.92       28.54      5.19 o 
   0   7   1    13021.67    13094.27     99.26 o 
   1   7   1       72.72      122.63      9.43 o 
   2   7   1       34.44       49.01      8.79 o 
   3   7   1      887.41      885.46     16.39 o 
   4   7   1     3453.76     3434.32     46.30 o 
   5   7   1       71.33       77.27     12.08 o 
   6   7   1     1316.54     1274.30     30.89 o 
   7   7   1    16840.47    16850.96    170.34 o 
   8   7   1       88.81       69.48     19.85 o 
   9   7   1     8952.32     8718.05    133.42 o 
  10   7   1        8.51        2.85     24.20 o 
  11   7   1     1605.71     1760.07     90.35 o 
  12   7   1     2059.13     2051.54     87.61 o 
 -15   8   1     4930.52     5260.68    124.89 o 
 -14   8   1     7285.76     7453.25    149.37 o 
 -13   8   1      236.37      254.40     28.40 o 
 -12   8   1       39.25       26.45     19.36 o 
 -11   8   1       17.29       21.54     17.66 o 
 -10   8   1       82.61      110.56     24.11 o 
  -9   8   1    14958.17    14671.64    213.93 o 
  -8   8   1      735.96      753.50     43.65 o 
  -7   8   1     2914.27     2845.22     52.81 o 
  -6   8   1     1465.73     1614.29     22.93 o 
  -5   8   1     5046.36     5189.40     52.50 o 
  -4   8   1     4993.26     5126.61     59.13 o 
  -3   8   1     2548.77     2599.07     34.25 o 
  -2   8   1    13539.92    13560.03     95.25 o 
  -1   8   1     8570.81     8588.18     61.13 o 
   0   8   1       15.16       16.79      4.78 o 
   1   8   1     4648.94     4899.32     44.66 o 
   2   8   1     1906.80     1775.37     23.39 o 
   3   8   1    14756.45    14920.26    125.08 o 
   4   8   1    25493.01    25225.89    247.40 o 
   5   8   1     8993.37     8580.46     98.69 o 
   6   8   1        1.55       11.93     12.31 o 
   7   8   1     2243.73     2156.65     44.55 o 
   8   8   1       82.00       71.00     21.51 o 
   9   8   1     4748.97     4709.28     90.83 o 
  10   8   1       28.60       54.61     27.49 o 
  11   8   1       54.76      105.52     31.64 o 
  12   8   1      470.57      444.49     92.18 o 
 -15   9   1     2094.06     2241.00     70.18 o 
 -14   9   1     6070.77     6430.86    125.49 o 
 -13   9   1      596.84      566.48     37.01 o 
 -12   9   1     1502.05     1545.99     53.20 o 
 -11   9   1        5.31        1.20     18.12 o 
 -10   9   1     5075.11     5073.40     98.78 o 
  -9   9   1    10376.95    10688.55    168.01 o 
  -8   9   1     2180.58     2384.25     59.54 o 
  -7   9   1     1169.89     1211.08     26.13 o 
  -6   9   1     1421.39     1290.97     34.44 o 
  -5   9   1     4239.40     4019.78     63.04 o 
  -4   9   1     5378.08     5103.78     61.04 o 
  -3   9   1     4408.01     4291.58     50.95 o 
  -2   9   1     2744.13     2653.97     31.50 o 
  -1   9   1     1125.87     1108.13     16.54 o 
   0   9   1     3487.28     3545.69     35.81 o 
   1   9   1    14850.76    14833.32    118.31 o 
   2   9   1       21.47       10.00      6.55 o 
   3   9   1    10814.22    10888.30     96.35 o 
   4   9   1     5601.19     5428.54     67.16 o 
   5   9   1     1005.78     1050.08     42.51 o 
   6   9   1      714.42      671.92     27.50 o 
   7   9   1      886.78      985.31     34.05 o 
   8   9   1     2508.58     2628.23     47.89 o 
   9   9   1        3.13       -8.79     23.96 o 
  10   9   1      152.03      188.83     44.39 o 
  11   9   1      121.21      167.95     38.54 o 
 -15  10   1     1302.90     1372.92     59.22 o 
 -14  10   1      130.53      146.54     32.65 o 
 -13  10   1       49.70       20.86     24.61 o 
 -12  10   1      280.49      299.23     30.63 o 
 -11  10   1        5.72      -31.92     21.21 o 
 -10  10   1     1692.20     1651.75     54.49 o 
  -9  10   1       24.17       38.78     19.99 o 
  -8  10   1     5458.96     5620.14    119.61 o 
  -7  10   1      486.82      501.42     24.01 o 
  -6  10   1      113.76      161.77     17.34 o 
  -5  10   1    11682.68    11353.02    117.35 o 
  -4  10   1     4002.59     4026.04     53.86 o 
  -3  10   1     5401.29     5303.80     66.10 o 
  -2  10   1     7009.03     7005.52     69.92 o 
  -1  10   1     4241.83     4074.10     51.40 o 
   0  10   1     6646.97     6509.23     68.40 o 
   1  10   1     3260.25     3331.74     44.10 o 
   2  10   1     4240.93     4216.22     43.98 o 
   3  10   1      118.65      135.91     11.00 o 
   4  10   1     1142.94     1094.14     34.96 o 
   5  10   1      266.35      298.22     21.43 o 
   6  10   1      362.65      255.59     22.80 o 
   7  10   1     2185.37     2222.14     49.69 o 
   8  10   1       56.21       44.82     16.73 o 
   9  10   1      223.48      180.54     70.53 o 
  10  10   1     1182.50     1243.32     61.66 o 
 -15  11   1     1836.42     1996.01     80.70 o 
 -14  11   1       34.51       18.03     26.21 o 
 -13  11   1     1287.18     1256.82     55.11 o 
 -12  11   1     1372.48     1384.88     55.50 o 
 -11  11   1      848.11      864.88     45.12 o 
 -10  11   1      446.67      446.04     34.13 o 
  -9  11   1     2078.77     1978.26    110.16 o 
  -8  11   1     1548.82     1518.93     51.90 o 
  -7  11   1     1096.36     1088.16     36.06 o 
  -6  11   1      927.94      936.98     26.43 o 
  -5  11   1     4040.33     3993.57     54.42 o 
  -4  11   1     4134.26     4100.29     56.82 o 
  -3  11   1     4953.61     4943.71     65.37 o 
  -2  11   1    12243.56    11754.13    108.28 o 
  -1  11   1      188.09      198.91     15.18 o 
   0  11   1     1520.11     1592.16     34.12 o 
   1  11   1       11.26       -5.47     12.12 o 
   2  11   1     3268.54     3331.36     58.27 o 
   3  11   1      132.20      105.67     13.11 o 
   4  11   1     1415.32     1520.96     36.62 o 
   5  11   1     2141.28     2035.26     42.95 o 
   6  11   1      314.72      293.96     23.54 o 
   7  11   1       12.24        4.64     17.20 o 
   8  11   1     7017.14     6788.39    104.15 o 
   9  11   1     1513.24     1562.81     66.42 o 
  10  11   1     1607.78     1534.51    113.70 o 
 -14  12   1      943.61     1112.22     56.58 o 
 -13  12   1     1880.95     1980.31     70.41 o 
 -12  12   1      122.77       85.53     36.16 o 
 -11  12   1     1460.17     1393.09     56.59 o 
 -10  12   1     2661.10     2532.09     72.94 o 
  -9  12   1      221.10      269.00     30.07 o 
  -8  12   1     1980.82     1889.50     63.93 o 
  -7  12   1     1258.47     1249.07     49.92 o 
  -6  12   1     3933.58     3980.19     58.52 o 
  -5  12   1     7442.55     7449.92     88.11 o 
  -4  12   1     3781.50     3772.36     68.75 o 
  -3  12   1      465.74      417.92     19.84 o 
  -2  12   1      605.99      589.03     24.66 o 
  -1  12   1     8720.09     8968.96    112.98 o 
   0  12   1     7718.73     7874.05    137.33 o 
   1  12   1     1139.58     1077.76     36.77 o 
   2  12   1      208.39      215.50     24.28 o 
   3  12   1     1172.52     1086.67     49.49 o 
   4  12   1     6844.52     6883.94    167.05 o 
   5  12   1     2096.40     2152.91     55.47 o 
   6  12   1        9.96       28.01     19.06 o 
   7  12   1      212.48      223.95     23.96 o 
   8  12   1     6069.99     5991.11     88.59 o 
   9  12   1      260.90      195.32     31.45 o 
 -14  13   1     1285.65     1285.64     71.46 o 
 -13  13   1     4841.71     5282.32    120.70 o 
 -12  13   1      504.88      413.52     39.60 o 
 -11  13   1       52.39      -14.55     25.33 o 
 -10  13   1     1233.19     1196.32     54.02 o 
  -9  13   1     2421.73     2393.84     71.93 o 
  -8  13   1     9231.80     9204.37    161.49 o 
  -7  13   1     1583.65     1609.13     79.37 o 
  -6  13   1     1104.90     1039.50     39.72 o 
  -5  13   1      229.01      190.89     17.94 o 
  -4  13   1       57.95       60.33     16.08 o 
  -3  13   1      690.25      730.33     38.89 o 
  -2  13   1      208.22      237.06     20.40 o 
  -1  13   1     9362.29     9176.26    154.83 o 
   0  13   1     3974.10     3996.14     90.30 o 
   1  13   1      109.16      121.05     23.10 o 
   2  13   1      433.31      436.30     30.71 o 
   3  13   1     1176.91     1210.65     55.23 o 
   4  13   1     8501.11     8615.55    157.44 o 
   5  13   1     5623.65     5534.93    136.26 o 
   6  13   1        3.30        1.37     31.90 o 
   7  13   1        0.44       26.31     32.51 o 
   8  13   1      477.12      410.20     60.38 o 
 -13  14   1     2224.61     2270.55     91.43 o 
 -12  14   1        0.87       13.83     28.20 o 
 -11  14   1      565.40      583.61     43.89 o 
 -10  14   1       10.38       36.29     27.86 o 
  -9  14   1        4.64       10.47     25.71 o 
  -8  14   1     4964.24     4853.88    108.06 o 
  -7  14   1     2889.11     3082.54    120.14 o 
  -6  14   1     7393.46     7087.86     95.01 o 
  -5  14   1     1799.77     1844.72     43.68 o 
  -4  14   1      917.40      865.49     44.09 o 
  -3  14   1      225.15      277.72     22.63 o 
  -2  14   1      277.90      353.63     70.36 o 
  -1  14   1     8324.04     8173.74    146.60 o 
   0  14   1        6.64       40.94     25.26 o 
   1  14   1     2522.79     2631.56     64.68 o 
   2  14   1     1991.20     1949.09     60.81 o 
   3  14   1      184.00      189.47     33.91 o 
   4  14   1      545.58      538.42     34.49 o 
   5  14   1     2984.28     2959.18    100.10 o 
   6  14   1      101.56       97.75     42.32 o 
   7  14   1      764.92      856.50     68.03 o 
 -12  15   1      636.50      531.47     45.92 o 
 -11  15   1      100.37      158.82     35.31 o 
 -10  15   1     2464.85     2758.48     84.42 o 
  -9  15   1        5.90        0.06     28.57 o 
  -8  15   1      366.10      357.61     38.46 o 
  -7  15   1     2928.45     3015.03     88.39 o 
  -6  15   1     2291.58     2206.12     47.56 o 
  -5  15   1      553.62      522.15     30.78 o 
  -4  15   1     1786.39     1833.15     50.82 o 
  -3  15   1     2505.14     2495.51     85.33 o 
  -2  15   1     2311.31     2095.35     67.73 o 
  -1  15   1     2014.34     2138.03    119.65 o 
   0  15   1      154.43      196.23     39.56 o 
   1  15   1     4882.35     4845.28    103.78 o 
   2  15   1      347.67      278.87     32.03 o 
   3  15   1       10.62      -23.42     55.58 o 
   4  15   1      134.65      100.93     33.85 o 
   5  15   1      107.11      107.22     40.08 o 
   6  15   1      322.72      342.53     36.38 o 
 -12  16   1      712.58      704.36     61.50 o 
 -11  16   1      393.00      321.81     68.69 o 
 -10  16   1     2057.63     2209.07     80.61 o 
  -9  16   1      385.70      292.17     41.11 o 
  -8  16   1     2372.95     2539.46    177.62 o 
  -7  16   1     2497.90     2593.79     83.35 o 
  -6  16   1       44.02       38.23     17.68 o 
  -5  16   1      122.85      104.67     34.74 o 
  -4  16   1       88.17       87.02     27.50 o 
  -3  16   1     4113.15     4209.45    123.77 o 
  -2  16   1      355.48      340.75     41.66 o 
  -1  16   1       15.29      -18.24     26.69 o 
   0  16   1      115.22      135.45     27.39 o 
   1  16   1      289.37      269.33     32.76 o 
   2  16   1       38.57      -10.97     26.11 o 
   3  16   1       86.72       35.68     34.75 o 
   4  16   1        7.48       -2.59     36.61 o 
 -10  17   1      239.57      236.78     48.08 o 
  -9  17   1      119.76      118.42     36.89 o 
  -8  17   1       12.95       28.35     33.27 o 
  -7  17   1     2848.63     2934.01     90.41 o 
  -6  17   1      410.26      383.27     25.87 o 
  -5  17   1     1269.22     1357.96     46.94 o 
  -4  17   1      634.56      748.72     45.65 o 
  -3  17   1        1.17        9.44     26.61 o 
  -2  17   1      736.51      641.51     45.36 o 
  -1  17   1       70.44       32.05     31.20 o 
   0  17   1      587.65      570.27     39.91 o 
   1  17   1     4136.40     4175.97     91.75 o 
   2  17   1        4.06        2.71     28.54 o 
   3  17   1      593.48      615.30     52.61 o 
  -9  18   1     1610.36     1716.91     91.41 o 
  -8  18   1      395.00      349.27     54.42 o 
  -7  18   1      960.34      963.35     58.96 o 
  -6  18   1     2404.57     2431.47     66.45 o 
  -5  18   1      523.87      572.38     41.06 o 
  -4  18   1       20.52       40.15     29.93 o 
  -3  18   1     1850.92     1739.99     91.98 o 
  -2  18   1       83.64       93.01     33.83 o 
  -1  18   1       71.40       62.08     34.00 o 
   0  18   1     3034.46     2923.03    113.12 o 
   1  18   1      567.99      587.16     42.96 o 
  -6  19   1     1234.62     1224.07     56.96 o 
  -5  19   1     3667.65     3820.96     94.86 o 
  -4  19   1      252.45      176.99     36.36 o 
  -3  19   1     1200.10     1327.37     62.14 o 
   1 -19   2      273.09      271.12     45.61 o 
   2 -19   2      853.75      919.56     77.88 o 
   3 -19   2      467.64      542.04     45.92 o 
   4 -19   2     3460.22     3475.93    238.70 o 
   5 -19   2      608.31      535.51     61.52 o 
   6 -19   2        2.66      -32.56     27.88 o 
  -2 -18   2       87.67      103.93     31.94 o 
  -1 -18   2     5301.20     5741.69    111.28 o 
   0 -18   2       75.02       66.01     34.36 o 
   1 -18   2       45.43        7.23     31.50 o 
   2 -18   2     2651.53     2894.93     87.38 o 
   3 -18   2      550.06      449.77     41.38 o 
   4 -18   2     2279.18     2443.55     75.66 o 
   5 -18   2     1835.32     1780.05     76.34 o 
   6 -18   2     1078.88     1177.00     84.41 o 
   7 -18   2      694.03      641.48     51.35 o 
   8 -18   2      102.78      180.27     39.32 o 
   9 -18   2       65.79      112.06     46.46 o 
  -3 -17   2       11.06       13.11     33.70 o 
  -2 -17   2     2809.62     2786.10     87.82 o 
  -1 -17   2     2080.35     1940.56     62.89 o 
   0 -17   2        6.30       -2.38     30.53 o 
   1 -17   2      686.93      776.64     49.39 o 
   2 -17   2     1430.33     1459.45     90.80 o 
   3 -17   2       52.79       53.41     29.04 o 
   4 -17   2        6.67       -1.64     25.69 o 
   5 -17   2     1402.11     1401.41     58.29 o 
   6 -17   2      422.82      441.52     34.74 o 
   7 -17   2     1195.03     1151.64     59.81 o 
   8 -17   2      200.98      210.54     38.55 o 
   9 -17   2      403.14      380.38     63.75 o 
  10 -17   2       49.17       55.78     41.36 o 
  -5 -16   2      104.68       71.89     39.93 o 
  -4 -16   2      152.59       56.13     34.96 o 
  -3 -16   2     1382.03     1383.69     65.10 o 
  -2 -16   2     3596.30     3712.73     83.76 o 
  -1 -16   2      484.27      529.96     75.40 o 
   0 -16   2     1078.81      965.22     50.43 o 
   1 -16   2      474.91      511.46     40.90 o 
   2 -16   2      115.49       85.23     29.04 o 
   3 -16   2      415.22      421.00     47.92 o 
   4 -16   2      260.49      232.55     26.95 o 
   5 -16   2       10.70       24.46     18.27 o 
   6 -16   2      471.65      514.64     37.78 o 
   7 -16   2     2323.53     2389.39     80.62 o 
   8 -16   2      463.87      418.32     43.10 o 
   9 -16   2     3097.11     3237.86     95.40 o 
  10 -16   2      373.31      339.43     43.97 o 
  11 -16   2     1979.28     2008.10     77.93 o 
  -6 -15   2      376.94      371.71     45.86 o 
  -5 -15   2       54.07       26.94     35.48 o 
  -4 -15   2        9.02      -57.58     28.79 o 
  -3 -15   2      780.69      781.01     70.02 o 
  -2 -15   2     1325.44     1303.01     49.04 o 
  -1 -15   2       93.05       90.99     30.81 o 
   0 -15   2     2085.41     2180.33    126.96 o 
   1 -15   2     4464.53     4273.24     98.81 o 
   2 -15   2     1594.56     1529.59     57.80 o 
   3 -15   2      560.84      548.63     32.25 o 
   4 -15   2      600.24      632.32     29.51 o 
   5 -15   2        6.51        2.01     16.34 o 
   6 -15   2     3452.85     3534.31     69.41 o 
   7 -15   2     2981.16     3020.70     88.64 o 
   8 -15   2       12.71       25.67     27.49 o 
   9 -15   2     2448.84     2341.13     83.96 o 
  10 -15   2      610.56      600.67     47.04 o 
  11 -15   2      100.77       28.89     32.48 o 
  12 -15   2       95.42      126.19     41.42 o 
  -7 -14   2       64.56       -6.51     30.23 o 
  -6 -14   2     1204.42     1024.87     61.38 o 
  -5 -14   2      272.09      252.48     41.20 o 
  -4 -14   2       94.09       47.82     30.47 o 
  -3 -14   2      525.94      493.54     41.55 o 
  -2 -14   2     6624.88     6805.02    112.24 o 
  -1 -14   2       93.31       79.78     26.63 o 
   0 -14   2     1720.17     1660.42     59.72 o 
   1 -14   2     2891.44     2972.76     66.48 o 
   2 -14   2      228.31      268.41     25.33 o 
   3 -14   2     8799.65     8555.42    112.58 o 
   4 -14   2     5820.00     5647.54    124.89 o 
   5 -14   2     5284.42     5035.78     76.97 o 
   6 -14   2     1874.17     2003.47     56.02 o 
   7 -14   2      331.99      310.19     33.60 o 
   8 -14   2        0.48        3.01     39.83 o 
   9 -14   2      766.05      868.15     49.26 o 
  10 -14   2      515.10      556.67     43.13 o 
  11 -14   2      278.96      214.86     81.92 o 
  12 -14   2      919.09      935.08     54.02 o 
  13 -14   2     1058.05     1023.42     65.08 o 
  -8 -13   2       85.54       45.41     24.20 o 
  -7 -13   2      188.94      166.08     21.76 o 
  -6 -13   2     6121.69     6122.45    118.47 o 
  -5 -13   2     9259.82     9272.87    157.25 o 
  -4 -13   2      498.94      508.91     72.99 o 
  -3 -13   2      576.08      620.02     41.19 o 
  -2 -13   2     1021.57      965.85     47.84 o 
  -1 -13   2      861.46      777.87     59.45 o 
   0 -13   2     8114.38     8235.59    143.85 o 
   1 -13   2        4.18       -2.04     17.68 o 
   2 -13   2     2238.51     2345.54     48.61 o 
   3 -13   2     2496.70     2403.23     48.65 o 
   4 -13   2     2637.28     2696.09     51.64 o 
   5 -13   2     3099.70     2992.82     53.79 o 
   6 -13   2     1992.00     2115.07     53.64 o 
   7 -13   2     5046.84     4829.29    104.16 o 
   8 -13   2      560.35      482.99     38.94 o 
   9 -13   2       38.30       35.04     24.95 o 
  10 -13   2      178.87      207.66     32.62 o 
  11 -13   2      420.18      377.45     38.18 o 
  12 -13   2     3958.94     4007.06    101.71 o 
  13 -13   2     2461.83     2549.49     83.13 o 
  -9 -12   2      582.45      553.43     38.98 o 
  -8 -12   2      638.58      648.61     39.07 o 
  -7 -12   2        3.28      -30.36     17.86 o 
  -6 -12   2     3702.80     3762.97     66.60 o 
  -5 -12   2    14368.77    14348.30    222.19 o 
  -4 -12   2      745.02      721.00     25.18 o 
  -3 -12   2      846.33      842.59     36.37 o 
  -2 -12   2       30.39       45.44     29.88 o 
  -1 -12   2     2232.01     2385.65    101.64 o 
   0 -12   2    15482.26    15491.88    229.63 o 
   1 -12   2      647.32      628.44     25.92 o 
   2 -12   2      220.87      236.38     13.38 o 
   3 -12   2     1520.59     1486.60     33.34 o 
   4 -12   2      347.47      419.79     18.91 o 
   5 -12   2        0.88       -8.71     10.49 o 
   6 -12   2       53.49       48.02     12.89 o 
   7 -12   2     2066.14     2053.83     61.78 o 
   8 -12   2     1498.15     1465.20     54.22 o 
   9 -12   2     2447.36     2283.32     68.66 o 
  10 -12   2     2177.98     2102.57     91.20 o 
  11 -12   2      426.26      331.97     35.93 o 
  12 -12   2     4466.81     4666.94    109.27 o 
  13 -12   2     3617.56     3751.33     97.64 o 
  14 -12   2      963.54     1100.76     67.19 o 
 -10 -11   2       37.84       49.05     27.56 o 
  -9 -11   2     7279.31     7385.05    122.30 o 
  -8 -11   2        1.20      -10.48     21.76 o 
  -7 -11   2       22.29        7.52     15.68 o 
  -6 -11   2      756.93      747.96     27.97 o 
  -5 -11   2        0.63        5.07     13.44 o 
  -4 -11   2      834.99      838.26     26.12 o 
  -3 -11   2      851.35      845.05     23.55 o 
  -2 -11   2      326.20      315.81     14.30 o 
  -1 -11   2     2810.10     2730.95     46.07 o 
   0 -11   2     1377.38     1510.04     33.16 o 
   1 -11   2    12958.07    12945.15    125.05 o 
   2 -11   2       99.65       83.48     11.78 o 
   3 -11   2     2527.70     2513.12     42.16 o 
   4 -11   2     2484.50     2525.73     41.61 o 
   5 -11   2     3214.01     3319.67     48.37 o 
   6 -11   2     6810.15     6826.93     78.70 o 
   7 -11   2      581.37      631.87     34.44 o 
   8 -11   2     2199.62     2102.03     61.60 o 
   9 -11   2     3363.52     3332.30     81.88 o 
  10 -11   2     2734.15     2726.94     56.11 o 
  11 -11   2      689.22      766.47     42.70 o 
  12 -11   2      968.36     1070.75     63.64 o 
  13 -11   2      114.61      144.03     31.40 o 
  14 -11   2      170.02      130.78     31.94 o 
 -11 -10   2     2599.17     2527.92     82.57 o 
 -10 -10   2        6.98       18.33     31.35 o 
  -9 -10   2      427.79      409.66     45.60 o 
  -8 -10   2      184.36      244.75     28.33 o 
  -7 -10   2      815.65      759.99     29.32 o 
  -6 -10   2      400.37      398.34     20.94 o 
  -5 -10   2     2720.35     2675.50     46.71 o 
  -4 -10   2        5.46       -5.21     11.02 o 
  -3 -10   2     3494.12     3382.64     45.03 o 
  -2 -10   2      392.18      332.61     12.91 o 
  -1 -10   2      850.68      840.74     17.06 o 
   0 -10   2     8474.46     8350.91     71.06 o 
   1 -10   2     6976.20     6897.62     65.33 o 
   2 -10   2     1345.54     1405.05     23.90 o 
   3 -10   2      601.28      630.11     20.50 o 
   4 -10   2     2390.86     2352.35     38.01 o 
   5 -10   2     3352.30     3399.99     47.19 o 
   6 -10   2     4533.41     4626.34     56.62 o 
   7 -10   2    10051.19    10259.70    174.16 o 
   8 -10   2      524.58      519.87     32.38 o 
   9 -10   2        5.39        2.16     12.09 o 
  10 -10   2       73.72       63.02     22.34 o 
  11 -10   2     1293.54     1259.51     52.14 o 
  12 -10   2        6.98        8.17     23.51 o 
  13 -10   2      428.86      450.38     44.13 o 
  14 -10   2     1353.41     1410.21     58.96 o 
  15 -10   2      228.60      208.72     45.44 o 
 -11  -9   2     1084.79      943.07     52.80 o 
 -10  -9   2       12.58       16.26     26.73 o 
  -9  -9   2      510.45      506.17     39.78 o 
  -8  -9   2       24.60       39.28     21.09 o 
  -7  -9   2      709.12      777.44     27.86 o 
  -6  -9   2      911.06      893.78     27.80 o 
  -5  -9   2      275.22      290.51     17.52 o 
  -4  -9   2     6264.10     6194.04     76.14 o 
  -3  -9   2     2072.41     2051.80     28.29 o 
  -2  -9   2     8305.09     8111.62     74.55 o 
  -1  -9   2    11466.68    11635.35     88.45 o 
   0  -9   2     3010.22     3066.43     31.37 o 
   1  -9   2     3015.04     3152.74     31.93 o 
   2  -9   2     1791.02     1794.44     22.20 o 
   3  -9   2     2118.77     2009.11     26.20 o 
   4  -9   2    12084.78    11804.67    104.42 o 
   5  -9   2     3067.87     3102.51     38.52 o 
   6  -9   2      110.17      105.08     12.01 o 
   7  -9   2    11038.93    10717.21    135.16 o 
   8  -9   2     4013.22     4136.45     64.77 o 
   9  -9   2     8334.03     8354.01    141.27 o 
  10  -9   2      160.68      149.26     23.80 o 
  11  -9   2       89.33       88.34     22.74 o 
  12  -9   2       81.42       51.16     23.00 o 
  13  -9   2     1455.51     1493.80     57.48 o 
  14  -9   2     1496.71     1410.52     58.09 o 
  15  -9   2       64.76      122.41     30.34 o 
 -12  -8   2       14.35       10.44     29.28 o 
 -11  -8   2       28.36       22.24     27.15 o 
 -10  -8   2     1606.66     1489.62     67.47 o 
  -9  -8   2     1679.19     1662.55     52.85 o 
  -8  -8   2      219.77      255.36     25.77 o 
  -7  -8   2      545.15      592.30     21.43 o 
  -6  -8   2     4310.46     4231.90     59.60 o 
  -5  -8   2    14849.51    14663.41    165.89 o 
  -4  -8   2    10874.74    10812.76    108.54 o 
  -3  -8   2      598.38      537.36     13.85 o 
  -2  -8   2     5709.54     5792.29     60.68 o 
  -1  -8   2    10619.01    10578.05     74.01 o 
   0  -8   2     7729.81     7790.01     61.43 o 
   1  -8   2    10508.88    10588.62     95.20 o 
   2  -8   2    10815.38    10896.14     82.83 o 
   3  -8   2     2378.51     2268.19     30.52 o 
   4  -8   2       47.57       26.51      7.40 o 
   5  -8   2      226.93      221.91      8.34 o 
   6  -8   2      579.54      569.63     14.67 o 
   7  -8   2      102.16      134.49      9.05 o 
   8  -8   2    16033.97    15828.80    240.97 o 
   9  -8   2     1013.79     1100.80     75.09 o 
  10  -8   2     1273.72     1185.56     49.97 o 
  11  -8   2       27.91       29.32     26.82 o 
  12  -8   2      228.41      218.17     29.27 o 
  13  -8   2     9473.44     9475.98    235.05 o 
  14  -8   2     3402.97     3587.07    188.50 o 
  15  -8   2      167.62      134.09     33.11 o 
 -13  -7   2      603.19      578.24     92.09 o 
 -12  -7   2     2339.28     2440.91     83.45 o 
 -11  -7   2       24.96      -32.49     24.22 o 
 -10  -7   2     5671.15     5783.63    120.83 o 
  -9  -7   2       15.87       25.24     19.01 o 
  -8  -7   2     1461.92     1541.57     56.36 o 
  -7  -7   2     2161.30     2118.20     37.89 o 
  -6  -7   2     1258.76     1221.01     28.12 o 
  -5  -7   2    10964.40    10576.08    112.41 o 
  -4  -7   2     5653.58     5509.04     66.76 o 
  -3  -7   2      788.54      734.52     15.91 o 
  -2  -7   2     4069.97     4216.74     38.49 o 
  -1  -7   2      856.29      745.15     12.36 o 
   0  -7   2     4590.94     4784.73     59.19 o 
   1  -7   2    33738.74    33671.74    227.60 o 
   2  -7   2     7600.77     7346.26     57.67 o 
   3  -7   2    12070.25    12863.39    123.10 o 
   4  -7   2    11161.87    11366.93    103.53 o 
   5  -7   2     3539.23     3639.10     31.58 o 
   6  -7   2     4047.47     3847.19     36.58 o 
   7  -7   2      242.29      251.84     14.54 o 
   8  -7   2    11951.32    12118.91    138.14 o 
   9  -7   2       17.76       32.26     14.23 o 
  10  -7   2     1862.99     1852.65     46.06 o 
  11  -7   2      893.59      833.64     37.45 o 
  12  -7   2        2.26       13.39     20.78 o 
  13  -7   2     2030.42     1986.28     61.11 o 
  14  -7   2     2188.47     2133.33     90.18 o 
  15  -7   2      146.78      137.60     36.76 o 
 -13  -6   2     1130.38     1083.73     95.47 o 
 -12  -6   2       84.71      133.96     40.44 o 
 -11  -6   2     1457.61     1355.27     97.12 o 
 -10  -6   2     9111.92     9212.03    138.28 o 
  -9  -6   2       17.40       32.37     17.96 o 
  -8  -6   2    13855.07    14179.61    183.73 o 
  -7  -6   2     2164.65     2117.24     49.79 o 
  -6  -6   2     6610.14     6498.59     75.39 o 
  -5  -6   2     2035.99     1972.68     50.79 o 
  -4  -6   2     2170.22     2196.47     32.72 o 
  -3  -6   2     2168.02     1974.92     31.36 o 
  -2  -6   2      267.56      277.62      7.97 o 
  -1  -6   2    16201.89    15898.82    116.17 o 
   0  -6   2      716.68      679.18     11.97 o 
   1  -6   2        8.35       11.22      3.81 o 
   2  -6   2     2765.82     2452.84     24.21 o 
   3  -6   2    10422.23    10433.63     91.70 o 
   4  -6   2     3968.27     3980.94     35.98 o 
   5  -6   2    12074.69    12234.14     95.74 o 
   6  -6   2      136.55      144.43     11.09 o 
   7  -6   2     6165.96     6195.52     71.79 o 
   8  -6   2     5359.93     5325.01     65.57 o 
   9  -6   2      699.21      695.37     20.75 o 
  10  -6   2    10391.62    10360.93    126.32 o 
  11  -6   2     1325.71     1351.27     36.93 o 
  12  -6   2      210.76      213.80     20.56 o 
  13  -6   2      817.08      814.46     41.57 o 
  14  -6   2      274.70      261.35     33.83 o 
  15  -6   2       22.49       24.89     29.21 o 
 -14  -5   2     2994.86     3093.27    103.07 o 
 -13  -5   2     2114.25     2047.62    111.08 o 
 -12  -5   2     3068.66     3003.45    102.60 o 
 -11  -5   2      768.63      740.10     40.83 o 
 -10  -5   2      234.35      222.68     23.92 o 
  -9  -5   2      324.77      326.51     24.76 o 
  -8  -5   2     6245.23     6493.27    100.04 o 
  -7  -5   2      594.39      508.43     41.62 o 
  -6  -5   2     8848.30     8863.42    101.53 o 
  -5  -5   2     5518.72     5493.45     63.34 o 
  -4  -5   2     2451.35     2422.43     34.94 o 
  -3  -5   2     4150.76     4367.46     45.26 o 
  -2  -5   2    13383.99    13805.19    105.84 o 
  -1  -5   2    35956.24    36363.64    259.91 o 
   0  -5   2     1767.85     1714.14     21.53 o 
   1  -5   2    66105.67    68393.41    512.53 o 
   2  -5   2    21811.20    21524.08    174.55 o 
   3  -5   2      630.89      817.20     10.69 o 
   4  -5   2      365.30      402.67      8.60 o 
   5  -5   2      930.84      915.69     23.30 o 
   6  -5   2    17691.37    18195.54    147.54 o 
   7  -5   2     3443.65     3706.38     60.20 o 
   8  -5   2    10538.76    10481.03    119.98 o 
   9  -5   2       19.76       10.16      8.61 o 
  10  -5   2     1703.70     1599.53     43.71 o 
  11  -5   2       63.71       68.48     16.24 o 
  12  -5   2      285.80      280.35     22.95 o 
  13  -5   2      182.29      205.65     25.28 o 
  14  -5   2      176.66      133.30     29.72 o 
  15  -5   2      881.82      866.24     63.79 o 
 -14  -4   2     1917.57     1880.44     80.82 o 
 -13  -4   2     1949.20     2170.71     96.75 o 
 -12  -4   2      104.98      104.45     40.96 o 
 -11  -4   2       28.12       28.21     19.22 o 
 -10  -4   2     1588.83     1428.44     44.29 o 
  -9  -4   2      305.52      289.90     21.91 o 
  -8  -4   2      208.56      158.68     17.46 o 
  -7  -4   2      261.05      235.36     21.20 o 
  -6  -4   2     1997.93     1920.11     30.89 o 
  -5  -4   2      647.97      678.73     12.66 o 
  -4  -4   2     2613.58     2787.14     33.32 o 
  -3  -4   2    35982.62    35607.29    279.81 o 
  -2  -4   2      573.43      533.83     15.78 o 
  -1  -4   2    27831.31    28626.08    207.00 o 
   0  -4   2    15267.17    16008.54    119.93 o 
   1  -4   2     5223.33     5653.26     50.49 o 
   2  -4   2    46890.51    47636.97    406.79 o 
   3  -4   2     4690.71     4796.63     47.41 o 
   4  -4   2      681.47      630.63     23.64 o 
   5  -4   2     1632.68     1591.35     25.49 o 
   6  -4   2     2788.52     2940.00     40.02 o 
   7  -4   2     2664.32     2589.27     33.56 o 
   8  -4   2     5362.44     5499.45     79.11 o 
   9  -4   2     8601.80     8733.40    104.78 o 
  10  -4   2     6489.56     6663.60     89.60 o 
  11  -4   2        6.41       12.05     14.79 o 
  12  -4   2       58.13       81.74     19.85 o 
  13  -4   2      707.77      715.57     38.43 o 
  14  -4   2      917.64      902.36     51.10 o 
  15  -4   2     6906.47     7444.98    132.63 o 
 -14  -3   2      302.89      406.64     43.95 o 
 -13  -3   2        6.41       -9.71     27.29 o 
 -12  -3   2     3064.17     3170.20     91.48 o 
 -11  -3   2      136.63      131.05     21.26 o 
 -10  -3   2      164.30      155.54     21.73 o 
  -9  -3   2      231.84      255.79     20.21 o 
  -8  -3   2     2040.30     1969.81     54.51 o 
  -7  -3   2    10378.38    10385.93    137.18 o 
  -6  -3   2     1696.73     1629.72     36.18 o 
  -5  -3   2     1149.58      966.43     27.84 o 
  -4  -3   2       30.96       22.24      5.75 o 
  -3  -3   2    53004.18    53194.34    435.69 o 
  -2  -3   2    14227.86    14948.39    122.32 o 
  -1  -3   2     1572.81     1321.94     19.10 o 
   0  -3   2    13982.90    14630.05    125.09 o 
   1  -3   2    13438.67    13785.48    125.16 o 
   2  -3   2     9631.06     9796.54     83.75 o 
   3  -3   2     2302.56     2352.90     34.03 o 
   4  -3   2      876.91      809.21     18.18 o 
   5  -3   2     2526.85     2722.70     35.91 o 
   6  -3   2    14370.19    14220.08    144.47 o 
   7  -3   2     2767.68     2517.62     37.10 o 
   8  -3   2     2288.14     2278.40     43.22 o 
   9  -3   2     6880.32     6848.03    108.30 o 
  10  -3   2     7570.47     7458.39    133.50 o 
  11  -3   2       20.83       33.81     14.82 o 
  12  -3   2      451.79      425.76     30.07 o 
  13  -3   2      479.11      532.20     33.59 o 
  14  -3   2     4628.14     4740.92     88.62 o 
  15  -3   2     5458.88     5515.92    113.80 o 
 -15  -2   2      767.28      847.38     55.20 o 
 -14  -2   2     1947.04     2047.06     75.88 o 
 -13  -2   2      729.49      784.98     49.92 o 
 -12  -2   2     3762.14     4085.53     90.25 o 
 -11  -2   2       66.59       69.41     17.77 o 
 -10  -2   2     1229.83     1176.35     37.22 o 
  -9  -2   2    17603.98    17465.88    221.03 o 
  -8  -2   2     1913.72     2031.70     36.09 o 
  -7  -2   2     8654.93     8440.27    106.01 o 
  -6  -2   2     8218.61     8304.58     88.20 o 
  -5  -2   2      486.93      529.99     14.84 o 
  -4  -2   2    17301.51    17252.42    172.22 o 
  -3  -2   2    10645.60    10929.57    108.92 o 
  -2  -2   2       48.39       44.83      2.93 o 
  -1  -2   2      222.69      157.28      4.48 o 
   0  -2   2      411.49      323.39      6.98 o 
   1  -2   2    62896.19    64269.15    537.21 o 
   2  -2   2     1963.70     2179.25     32.72 o 
   3  -2   2     3182.60     3207.66     53.83 o 
   4  -2   2    20957.56    20554.10    270.90 o 
   5  -2   2     9767.56    10091.21    104.42 o 
   6  -2   2    28596.41    28910.21    253.45 o 
   7  -2   2     8118.69     8485.40     90.92 o 
   8  -2   2      722.73      707.68     24.04 o 
   9  -2   2    21115.78    21236.83    251.07 o 
  10  -2   2      953.27      893.84     31.16 o 
  11  -2   2     2372.85     2340.03     58.66 o 
  12  -2   2      880.07      869.33     79.91 o 
  13  -2   2      396.66      395.94     35.48 o 
  14  -2   2     4352.39     4546.33     92.93 o 
  15  -2   2      900.88      987.50     43.29 o 
 -15  -1   2        4.51        5.15     27.30 o 
 -14  -1   2     2235.20     2213.12     76.06 o 
 -13  -1   2     1688.38     1798.06     66.57 o 
 -12  -1   2     2004.50     2084.51     81.35 o 
 -11  -1   2      183.61      195.89     16.22 o 
 -10  -1   2        9.55        3.82     10.71 o 
  -9  -1   2    27530.31    26717.82    263.48 o 
  -8  -1   2      199.99      205.42     10.94 o 
  -7  -1   2     2983.31     2996.83     37.54 o 
  -6  -1   2     7475.10     7201.38     72.10 o 
  -5  -1   2     4780.51     4221.33     44.82 o 
  -4  -1   2    10847.86    11169.44    114.31 o 
  -3  -1   2      736.94      721.70     18.17 o 
  -2  -1   2    17438.43    18412.44    231.48 o 
  -1  -1   2     1857.37     1673.40     49.66 o 
   0  -1   2    47543.27    50842.43   1418.81 o 
   1  -1   2      161.80      205.17      3.82 o 
   2  -1   2     7864.37     8487.35    105.39 o 
   3  -1   2      103.29       89.69     10.29 o 
   4  -1   2    49732.98    50078.86    827.02 o 
   5  -1   2    15102.25    14815.34    236.30 o 
   6  -1   2     1880.71     1786.10     29.34 o 
   7  -1   2      113.45      150.79     13.15 o 
   8  -1   2     1814.13     1769.26     49.98 o 
   9  -1   2    14826.98    15124.65    185.28 o 
  10  -1   2       11.37       20.97     14.78 o 
  11  -1   2     2629.30     2491.35     62.60 o 
  12  -1   2      854.93      844.73     32.74 o 
  13  -1   2     2045.93     2139.00    100.62 o 
  14  -1   2       13.57       19.19     20.95 o 
  15  -1   2      202.26      190.83     27.36 o 
 -15   0   2       11.51       39.33     26.34 o 
 -14   0   2      494.79      518.66     39.51 o 
 -13   0   2     7109.48     7020.67    111.41 o 
 -12   0   2     5069.83     5077.02     78.72 o 
 -11   0   2       72.09      115.06     14.58 o 
 -10   0   2      325.67      296.77     16.59 o 
  -9   0   2     1954.18     1860.83     46.00 o 
  -8   0   2      156.44      188.24     11.00 o 
  -7   0   2     2365.81     2495.26     33.00 o 
  -6   0   2       11.63       40.30     12.67 o 
  -5   0   2     9846.44     9307.35    114.10 o 
  -4   0   2    12943.38    13035.25    150.38 o 
  -3   0   2       79.73      117.47      7.83 o 
  -2   0   2     1383.82     1493.46     24.49 o 
  -1   0   2      451.13      415.61     13.13 o 
   1   0   2     5565.33     5461.25     49.99 o 
   2   0   2    38422.78    41828.59    665.16 o 
   3   0   2       29.57       46.77      4.95 o 
   4   0   2      417.59      357.69     13.29 o 
   5   0   2    16514.72    16850.38    169.03 o 
   6   0   2      825.03      710.11     16.15 o 
   7   0   2     8252.60     8522.92     96.61 o 
   8   0   2       13.07       14.05      9.35 o 
   9   0   2      275.67      327.94     22.28 o 
  10   0   2     4540.49     4545.71     87.34 o 
  11   0   2      117.97      133.03     26.94 o 
  12   0   2       72.21      132.31     20.35 o 
  13   0   2     2426.98     2372.59     97.84 o 
  14   0   2      925.82      983.21     43.91 o 
  15   0   2      167.68      165.85     45.87 o 
 -15   1   2     1357.45     1274.50     41.55 o 
 -14   1   2       88.42       59.88     18.94 o 
 -13   1   2     1574.69     1523.55     39.38 o 
 -12   1   2     6517.96     6710.84     94.22 o 
 -11   1   2       11.94       43.01     17.86 o 
 -10   1   2     3616.21     3716.49     50.92 o 
  -9   1   2    12698.96    12498.12    131.46 o 
  -8   1   2      178.03      202.78     15.49 o 
  -7   1   2       43.52       55.86     10.32 o 
  -6   1   2     1499.90     1417.58     23.63 o 
  -5   1   2     7854.27     7756.79     91.35 o 
  -4   1   2    23943.47    23717.84    299.70 o 
  -3   1   2     1665.71     1728.50     32.91 o 
  -2   1   2    29633.30    30346.67    336.72 o 
  -1   1   2      647.84      791.25     13.89 o 
   0   1   2     5622.28     6193.42    117.44 o 
   1   1   2     2190.00     2242.39     24.52 o 
   2   1   2     9202.84     9586.18    138.87 o 
   3   1   2    54950.71    57329.85    476.91 o 
   4   1   2       79.90      133.41      6.28 o 
   5   1   2     1388.94     1479.64     25.64 o 
   6   1   2     3294.16     3162.20     58.16 o 
   7   1   2     2693.75     2566.03     52.61 o 
   8   1   2       29.19       35.65     11.34 o 
   9   1   2     4559.07     4553.18     63.53 o 
  10   1   2     3131.80     3206.64     59.34 o 
  11   1   2     4982.05     4968.13     82.01 o 
  12   1   2       19.09       19.88     24.30 o 
  13   1   2      221.26      255.54     35.86 o 
  14   1   2      345.47      381.98     41.01 o 
 -15   2   2       99.59       84.68     27.04 o 
 -14   2   2      328.68      281.36     21.85 o 
 -13   2   2     2895.47     3046.39     54.67 o 
 -12   2   2        4.59       12.42     12.08 o 
 -11   2   2     2002.17     1995.94     37.47 o 
 -10   2   2       13.00       25.49      8.04 o 
  -9   2   2      324.66      338.59     27.83 o 
  -8   2   2     1092.05     1118.12     25.87 o 
  -7   2   2     6691.03     6383.49     92.89 o 
  -6   2   2    24864.38    25529.30    281.24 o 
  -5   2   2     1829.79     1728.69     27.23 o 
  -4   2   2     8065.23     8092.81    109.29 o 
  -3   2   2    22176.77    24120.54    239.76 o 
  -2   2   2     8357.39     8205.82     97.93 o 
  -1   2   2     1961.00     1978.73     21.06 o 
   0   2   2    15248.06    15362.38    118.98 o 
   1   2   2    16828.49    18372.60    154.54 o 
   2   2   2    22007.88    22672.86    184.58 o 
   3   2   2    16536.17    17503.21    163.88 o 
   4   2   2    11480.53    11739.15     97.08 o 
   5   2   2    10308.34    10340.51     80.99 o 
   6   2   2       18.94       63.27      6.77 o 
   7   2   2    10624.55    10606.23    108.78 o 
   8   2   2      277.86      276.81     16.02 o 
   9   2   2      167.78      184.46     15.56 o 
  10   2   2     2302.69     2246.72     49.89 o 
  11   2   2     3395.39     3589.14    150.05 o 
  12   2   2     1588.48     1564.07     66.49 o 
  13   2   2      162.00      177.50     36.00 o 
  14   2   2       24.73       26.89     33.15 o 
 -16   3   2      754.74      731.45     48.59 o 
 -15   3   2      703.21      777.92    114.63 o 
 -14   3   2      341.69      353.77     20.85 o 
 -13   3   2     2296.29     2325.15     44.38 o 
 -12   3   2      867.01      951.66     45.45 o 
 -11   3   2     8912.11     9098.49    166.26 o 
 -10   3   2      456.14      472.12     21.98 o 
  -9   3   2     1201.71     1212.99     28.63 o 
  -8   3   2    14010.72    14141.31    167.03 o 
  -7   3   2    14354.98    13903.52    162.01 o 
  -6   3   2    14981.58    14588.12    166.40 o 
  -5   3   2    10223.76    10173.25    104.85 o 
  -4   3   2     4663.74     4806.33     50.34 o 
  -3   3   2     3802.94     3667.89     43.97 o 
  -2   3   2     3320.42     3361.73     39.87 o 
  -1   3   2    17997.75    18596.45    152.26 o 
   0   3   2     3607.80     4267.11     36.76 o 
   1   3   2     2558.82     2525.94     27.35 o 
   2   3   2    13807.81    13616.90    101.92 o 
   3   3   2     5886.25     5505.87     56.12 o 
   4   3   2     6664.76     6147.64     56.46 o 
   5   3   2    30682.05    31674.15    322.95 o 
   6   3   2     1112.49     1098.14     20.27 o 
   7   3   2    21637.50    21217.19    295.23 o 
   8   3   2       20.35       37.87     13.76 o 
   9   3   2     2300.18     2392.19     53.52 o 
  10   3   2    10339.86    10314.81    199.81 o 
  11   3   2     1784.94     1909.36     94.56 o 
  12   3   2     2284.27     2146.85    121.37 o 
  13   3   2      853.22      844.05     59.09 o 
  14   3   2      175.02       81.47     72.73 o 
 -16   4   2     3327.64     3553.15     96.29 o 
 -15   4   2      797.31      794.05     45.48 o 
 -14   4   2      403.26      380.05     44.86 o 
 -13   4   2      849.60      869.85     33.53 o 
 -12   4   2     1759.04     1821.90     45.59 o 
 -11   4   2     7886.73     8330.95    112.81 o 
 -10   4   2      109.92      118.46     13.15 o 
  -9   4   2       60.29       77.29     10.15 o 
  -8   4   2     4178.10     4449.94     66.14 o 
  -7   4   2     1023.48      916.34     19.10 o 
  -6   4   2       13.78       30.91     13.27 o 
  -5   4   2     5813.87     4890.15     58.13 o 
  -4   4   2    13283.67    14300.95    149.84 o 
  -3   4   2    38807.29    39913.75    371.59 o 
  -2   4   2       53.80       61.46      4.38 o 
  -1   4   2       20.75       46.99      5.01 o 
   0   4   2    34209.79    36645.75    273.23 o 
   1   4   2    63392.34    63334.72    451.58 o 
   2   4   2    23041.72    23183.73    169.54 o 
   3   4   2     8826.12     8428.15     80.41 o 
   4   4   2      290.80      242.39     19.71 o 
   5   4   2     4545.75     4671.30     55.69 o 
   6   4   2    14694.20    14589.80    182.79 o 
   7   4   2     8527.59     8240.33    114.11 o 
   8   4   2      269.26      266.45     21.06 o 
   9   4   2        3.17       12.54     15.79 o 
  10   4   2     6570.50     6350.25    103.83 o 
  11   4   2      155.77      213.90     40.35 o 
  12   4   2        1.55       23.13     31.09 o 
  13   4   2     1430.54     1305.99     68.93 o 
 -16   5   2     1712.81     1757.83     82.53 o 
 -15   5   2       20.79       16.43     23.10 o 
 -14   5   2       73.68       52.44     22.23 o 
 -13   5   2      471.21      521.00     30.38 o 
 -12   5   2     7143.13     7297.44    113.53 o 
 -11   5   2     4421.48     4427.65     72.09 o 
 -10   5   2     5578.05     5544.99     63.68 o 
  -9   5   2      303.48      283.24     13.41 o 
  -8   5   2       86.09       96.94     16.60 o 
  -7   5   2     8413.59     8487.83     87.68 o 
  -6   5   2     1580.51     1629.05     21.73 o 
  -5   5   2    15385.80    15385.90    131.85 o 
  -4   5   2     5219.39     5228.69     51.12 o 
  -3   5   2       77.18       88.24      5.45 o 
  -2   5   2      830.73      854.18     14.07 o 
  -1   5   2    11906.40    12789.78    104.61 o 
   0   5   2      591.09      734.21     11.18 o 
   1   5   2    49671.61    48662.20    329.66 o 
   2   5   2     6692.20     6187.41     56.32 o 
   3   5   2     1106.22     1136.15     22.69 o 
   4   5   2      811.45      745.70     21.81 o 
   5   5   2      123.14      115.38     10.89 o 
   6   5   2    19061.53    18770.76    180.76 o 
   7   5   2       11.18       11.85     10.22 o 
   8   5   2     2559.73     2527.35     56.76 o 
   9   5   2       38.67       32.77     18.31 o 
  10   5   2      172.05      211.06     25.37 o 
  11   5   2        2.80       -1.67     27.78 o 
  12   5   2      553.33      500.85     49.38 o 
  13   5   2        9.83       22.30     35.05 o 
 -16   6   2       30.19      -27.82     24.68 o 
 -15   6   2       38.89       41.62     33.19 o 
 -14   6   2      218.97      192.45     26.60 o 
 -13   6   2      110.70      113.17     20.29 o 
 -12   6   2      912.52      900.56     35.14 o 
 -11   6   2      258.91      332.21     19.76 o 
 -10   6   2     9615.03     9689.97    115.48 o 
  -9   6   2     1517.42     1634.25     29.01 o 
  -8   6   2     7397.91     7315.27     71.42 o 
  -7   6   2      694.79      713.24     15.54 o 
  -6   6   2      180.88      213.11     11.82 o 
  -5   6   2     6945.37     6894.65     66.85 o 
  -4   6   2    14713.75    15124.78    110.43 o 
  -3   6   2    40495.77    41699.56    370.90 o 
  -2   6   2     2092.06     2333.57     27.89 o 
  -1   6   2      496.35      609.77     10.85 o 
   0   6   2     5131.56     4774.59     42.07 o 
   1   6   2    28579.75    29780.23    206.64 o 
   2   6   2      221.53      235.43      8.72 o 
   3   6   2       66.19       82.47      9.54 o 
   4   6   2     1051.23     1029.36     32.67 o 
   5   6   2        1.47       -2.16      9.15 o 
   6   6   2      747.33      695.03     22.23 o 
   7   6   2      352.33      353.90     16.75 o 
   8   6   2     3537.40     3349.36     68.21 o 
   9   6   2      851.77      871.65     37.85 o 
  10   6   2     6435.87     6620.06    204.71 o 
  11   6   2     1299.54     1247.61     79.43 o 
  12   6   2      246.74      262.94     82.60 o 
  13   6   2       22.42       61.93     37.95 o 
 -16   7   2        6.97        7.87     25.86 o 
 -15   7   2      110.47      101.22     73.87 o 
 -14   7   2     1075.55     1070.46     62.31 o 
 -13   7   2     1774.90     1861.41     54.67 o 
 -12   7   2     1900.84     1949.88     53.19 o 
 -11   7   2        3.00       -2.33     15.57 o 
 -10   7   2      350.76      337.15     25.00 o 
  -9   7   2     4058.08     4019.26     75.77 o 
  -8   7   2    10117.30     9800.84    112.34 o 
  -7   7   2    14150.49    13966.17    139.42 o 
  -6   7   2     2010.54     1891.54     29.50 o 
  -5   7   2     9231.79     9061.88     70.40 o 
  -4   7   2    13493.75    13494.45    129.80 o 
  -3   7   2      119.54      123.99      6.73 o 
  -2   7   2      223.87      248.90      8.14 o 
  -1   7   2      346.30      381.35     10.00 o 
   0   7   2      218.65      230.10     11.75 o 
   1   7   2      113.42      178.33      7.91 o 
   2   7   2     1761.67     1876.99     30.06 o 
   3   7   2      261.46      261.19     14.04 o 
   4   7   2     2593.53     2642.30     41.94 o 
   5   7   2        0.90       18.92     10.47 o 
   6   7   2    26114.74    25111.73    240.35 o 
   7   7   2       77.77       67.55     17.15 o 
   8   7   2     5398.03     5322.76     93.69 o 
   9   7   2     2077.82     2068.07     57.95 o 
  10   7   2      190.06      182.11     36.56 o 
  11   7   2     2660.86     2582.87     94.53 o 
  12   7   2     2064.27     2270.45     92.89 o 
 -15   8   2      971.55      889.55     95.97 o 
 -14   8   2       56.40       89.17     25.70 o 
 -13   8   2     2931.15     2969.90     72.71 o 
 -12   8   2     1761.15     1626.40     78.53 o 
 -11   8   2       40.19       25.31     21.38 o 
 -10   8   2      779.61      735.64     33.55 o 
  -9   8   2      727.78      726.25     37.93 o 
  -8   8   2     1426.74     1489.65     36.25 o 
  -7   8   2     3835.26     3790.18     61.83 o 
  -6   8   2    11185.15    11231.68    111.14 o 
  -5   8   2     5545.43     5315.90     68.90 o 
  -4   8   2      231.15      197.41     10.48 o 
  -3   8   2    21966.76    21103.36    187.40 o 
  -2   8   2     4990.31     5049.02     51.10 o 
  -1   8   2     1654.99     1756.42     19.22 o 
   0   8   2      416.55      440.81     13.01 o 
   1   8   2     1104.84     1186.56     18.63 o 
   2   8   2    16888.14    16587.29    140.79 o 
   3   8   2     3366.81     3220.07     37.37 o 
   4   8   2       21.05       27.69     10.02 o 
   5   8   2      517.00      548.32     29.57 o 
   6   8   2     4630.24     4513.80     64.02 o 
   7   8   2     1030.09     1023.96     31.90 o 
   8   8   2     3321.42     3279.86     72.22 o 
   9   8   2      342.13      321.59     34.05 o 
  10   8   2     2408.77     2203.11     71.98 o 
  11   8   2     4575.72     4645.14    131.78 o 
 -15   9   2     2901.08     3030.83     79.93 o 
 -14   9   2       44.99       57.62     25.94 o 
 -13   9   2      705.21      680.83     50.25 o 
 -12   9   2      129.36      118.62     23.21 o 
 -11   9   2      240.62      306.52     65.18 o 
 -10   9   2     8708.40     8910.55    147.22 o 
  -9   9   2     1118.68     1021.67     40.10 o 
  -8   9   2      466.87      494.78     23.53 o 
  -7   9   2      885.97      839.01     29.45 o 
  -6   9   2       26.42       48.97     12.90 o 
  -5   9   2     2859.07     2815.81     34.24 o 
  -4   9   2       26.18       12.43      8.24 o 
  -3   9   2    16260.97    15959.78    148.02 o 
  -2   9   2     7695.10     7395.80     63.47 o 
  -1   9   2       67.62       83.25      6.54 o 
   0   9   2    12492.53    12624.38     97.31 o 
   1   9   2      877.62      871.61     17.32 o 
   2   9   2    21920.84    21658.87    172.17 o 
   3   9   2    17349.05    16996.73    135.25 o 
   4   9   2      464.06      402.91     22.64 o 
   5   9   2      469.00      480.04     23.27 o 
   6   9   2       93.68       79.02     16.84 o 
   7   9   2     1063.41     1055.29     33.56 o 
   8   9   2     4095.82     4187.18     69.28 o 
   9   9   2      141.43      164.44     31.64 o 
  10   9   2      362.65      324.86     69.51 o 
  11   9   2      109.40      104.71     41.31 o 
 -15  10   2     1098.64     1160.28     53.39 o 
 -14  10   2     1089.40     1075.13     51.49 o 
 -13  10   2     1280.07     1312.88     53.28 o 
 -12  10   2        0.08       13.02     21.21 o 
 -11  10   2      962.82     1014.64     57.87 o 
 -10  10   2     1997.20     2025.93     76.58 o 
  -9  10   2     7194.37     7096.88    125.56 o 
  -8  10   2     2955.22     2956.12     57.96 o 
  -7  10   2      484.92      446.54     24.65 o 
  -6  10   2     5461.88     5321.71     83.49 o 
  -5  10   2        4.74        9.11      8.66 o 
  -4  10   2    16971.00    16461.17    162.83 o 
  -3  10   2     6144.21     6124.41     73.64 o 
  -2  10   2       37.32       35.19      9.77 o 
  -1  10   2     9396.58     9363.99    103.78 o 
   0  10   2     8476.52     8124.29     76.24 o 
   1  10   2      231.86      301.85     14.67 o 
   2  10   2     6230.83     6411.93     59.23 o 
   3  10   2     5477.15     5392.21     72.00 o 
   4  10   2       23.32       15.10     13.19 o 
   5  10   2     1003.53     1035.50     33.68 o 
   6  10   2      289.70      257.53     30.89 o 
   7  10   2     1621.09     1615.91     43.44 o 
   8  10   2      745.80      709.01     31.27 o 
   9  10   2     3327.26     3670.61     95.38 o 
  10  10   2       46.61        7.27     30.03 o 
 -15  11   2       86.60       69.58     33.00 o 
 -14  11   2       20.61       19.17     26.75 o 
 -13  11   2     1452.83     1512.46     64.22 o 
 -12  11   2     1940.72     1997.73     64.63 o 
 -11  11   2     1386.57     1405.62     54.89 o 
 -10  11   2     1806.33     1854.70     69.81 o 
  -9  11   2     7614.18     7541.85    134.90 o 
  -8  11   2      235.48      236.58     21.58 o 
  -7  11   2     3095.41     2917.69     78.11 o 
  -6  11   2      850.18      975.47     34.41 o 
  -5  11   2     1234.96     1232.04     29.74 o 
  -4  11   2    11751.14    11520.68    122.58 o 
  -3  11   2    13835.28    13767.83    143.41 o 
  -2  11   2      614.56      615.46     23.07 o 
  -1  11   2     4392.03     4353.65     60.88 o 
   0  11   2     1197.65     1164.26     32.74 o 
   1  11   2       82.39       91.92     11.89 o 
   2  11   2     1720.60     1759.15     41.25 o 
   3  11   2     1320.69     1364.29     34.10 o 
   4  11   2      833.09      809.48     28.09 o 
   5  11   2      681.26      646.62     29.33 o 
   6  11   2       77.06       99.65     19.95 o 
   7  11   2      316.32      362.34     26.10 o 
   8  11   2      203.16      197.48     24.17 o 
   9  11   2     4444.73     4639.85    110.66 o 
 -14  12   2     1013.19      944.40     51.76 o 
 -13  12   2     2308.14     2431.24     76.77 o 
 -12  12   2     4337.34     4603.55    104.63 o 
 -11  12   2       92.19       79.28     27.31 o 
 -10  12   2      391.22      359.45     33.84 o 
  -9  12   2     1110.27     1136.64     49.63 o 
  -8  12   2      227.27      260.65     40.37 o 
  -7  12   2     4222.71     4120.68     75.99 o 
  -6  12   2      639.76      606.19     22.14 o 
  -5  12   2     1847.08     1830.00     44.31 o 
  -4  12   2      456.30      417.73     23.06 o 
  -3  12   2     6061.78     6116.24     85.62 o 
  -2  12   2      262.86      223.73     18.53 o 
  -1  12   2     1029.79     1029.17     33.80 o 
   0  12   2     2834.60     2938.96    125.28 o 
   1  12   2      263.92      254.23     38.16 o 
   2  12   2      184.93      169.54     19.00 o 
   3  12   2       55.96       84.78     22.01 o 
   4  12   2     2372.44     2373.54    115.75 o 
   5  12   2      639.57      664.33     40.07 o 
   6  12   2      851.13      825.88     43.89 o 
   7  12   2     3403.81     3569.00     67.18 o 
   8  12   2      471.14      443.61     33.73 o 
   9  12   2      799.55      784.09     44.46 o 
 -14  13   2     1811.24     1876.28     82.58 o 
 -13  13   2      408.85      390.34     40.00 o 
 -12  13   2     1886.09     1968.87    109.76 o 
 -11  13   2      754.38      788.08     46.43 o 
 -10  13   2     2106.27     2129.56     70.67 o 
  -9  13   2     1247.47     1162.34     52.03 o 
  -8  13   2        5.94       -7.37     23.01 o 
  -7  13   2     3376.71     3365.03     70.23 o 
  -6  13   2     1436.36     1408.53     33.56 o 
  -5  13   2       14.97       20.90     13.78 o 
  -4  13   2     1789.69     1817.00     42.29 o 
  -3  13   2       38.53       28.52     14.79 o 
  -2  13   2      729.65      761.28     34.10 o 
  -1  13   2     1691.65     1695.35     57.57 o 
   0  13   2       30.49       13.24     23.53 o 
   1  13   2     1265.53     1264.95     45.56 o 
   2  13   2     1268.68     1240.53     45.22 o 
   3  13   2    12011.74    11929.69    164.64 o 
   4  13   2     2004.18     2122.80     72.10 o 
   5  13   2       12.64       41.21     34.09 o 
   6  13   2      692.84      723.58     52.87 o 
   7  13   2     2453.36     2472.08     87.01 o 
   8  13   2      303.61      372.99     61.79 o 
 -13  14   2      253.96      205.03    101.62 o 
 -12  14   2       25.86        2.57     28.91 o 
 -11  14   2     1207.31     1155.60     56.69 o 
 -10  14   2     1312.25     1299.99     65.48 o 
  -9  14   2     3767.63     3833.46     95.82 o 
  -8  14   2     3123.31     3066.54     83.50 o 
  -7  14   2     1963.69     1928.44     73.70 o 
  -6  14   2     1136.78     1081.93     32.30 o 
  -5  14   2     1378.17     1378.08     38.20 o 
  -4  14   2       37.06        9.83     16.15 o 
  -3  14   2      868.07      781.01     30.93 o 
  -2  14   2    11897.63    11900.87    190.50 o 
  -1  14   2       10.79        2.92     22.95 o 
   0  14   2       16.74       21.40     23.90 o 
   1  14   2      773.50      777.00     39.19 o 
   2  14   2     1786.73     1899.67     58.03 o 
   3  14   2     7475.55     7307.09    144.71 o 
   4  14   2     2302.34     2310.35     62.08 o 
   5  14   2      360.70      337.10     42.04 o 
   6  14   2      446.36      354.19     35.24 o 
   7  14   2       25.60        8.85     26.49 o 
 -12  15   2       44.39       18.65     31.02 o 
 -11  15   2      138.66      197.78     37.99 o 
 -10  15   2       35.28       49.11     29.97 o 
  -9  15   2     1034.33     1096.86     56.95 o 
  -8  15   2     1348.07     1269.34    103.94 o 
  -7  15   2     7196.33     7360.31    121.81 o 
  -6  15   2     2243.24     2367.31     53.99 o 
  -5  15   2     1599.14     1635.83     51.21 o 
  -4  15   2      275.67      248.22     25.23 o 
  -3  15   2     2466.84     2575.01     79.73 o 
  -2  15   2     7698.01     7849.92    144.08 o 
  -1  15   2      675.38      680.36     66.05 o 
   0  15   2     3824.06     3571.82     91.26 o 
   1  15   2       60.80       58.35     27.77 o 
   2  15   2     1150.11     1180.46     48.79 o 
   3  15   2      271.04      249.67     38.45 o 
   4  15   2      911.57      995.31     63.81 o 
   5  15   2      108.41      125.05     41.69 o 
   6  15   2      718.16      791.14    133.88 o 
 -12  16   2      202.06      223.64     47.70 o 
 -11  16   2     5584.96     5624.16    130.72 o 
 -10  16   2      285.50      220.56     37.80 o 
  -9  16   2      391.53      307.91     39.85 o 
  -8  16   2     1706.13     1576.25     68.49 o 
  -7  16   2      259.96      311.98     38.57 o 
  -6  16   2      980.86      987.09     47.74 o 
  -5  16   2     1406.30     1340.20     41.58 o 
  -4  16   2     1241.44     1353.94     47.22 o 
  -3  16   2     5910.08     6112.97    123.67 o 
  -2  16   2     2275.85     2235.47     71.64 o 
  -1  16   2      395.26      396.13     45.12 o 
   0  16   2      556.02      591.04     38.03 o 
   1  16   2      236.71      197.90     37.98 o 
   2  16   2     1200.91     1154.68     50.55 o 
   3  16   2      158.58      137.48     39.21 o 
   4  16   2      711.15      618.02     71.62 o 
 -10  17   2      492.05      450.66     55.73 o 
  -9  17   2      356.37      296.29     42.05 o 
  -8  17   2     1997.52     1922.30     74.97 o 
  -7  17   2      253.36      272.34     40.13 o 
  -6  17   2     2117.67     2185.31     71.33 o 
  -5  17   2     1279.99     1321.23     60.74 o 
  -4  17   2       10.23       13.06     38.67 o 
  -3  17   2       21.80      -26.86     27.66 o 
  -2  17   2       13.93        8.86     29.23 o 
  -1  17   2       32.94       17.90     30.45 o 
   0  17   2      921.12     1002.99     64.84 o 
   1  17   2      569.88      652.18     42.79 o 
   2  17   2        4.10       17.25     35.51 o 
   3  17   2        3.44      -42.64     33.31 o 
  -9  18   2       17.41       55.25     43.13 o 
  -8  18   2      731.74      718.18     54.60 o 
  -7  18   2      241.53      319.17     65.61 o 
  -6  18   2      120.36      105.27     22.97 o 
  -5  18   2      242.36      219.76     32.77 o 
  -4  18   2     1465.58     1398.24     60.00 o 
  -3  18   2      193.15      173.13     35.07 o 
  -2  18   2       83.85       69.88     39.84 o 
  -1  18   2      353.43      321.77     40.64 o 
   0  18   2     2384.88     2467.85    165.42 o 
   1  18   2      642.65      651.82     61.52 o 
  -5  19   2       51.43       71.17     30.34 o 
  -4  19   2     1915.68     1864.03     69.47 o 
  -3  19   2       12.02       19.20     31.28 o 
   1 -19   3      250.31      226.74     40.49 o 
   2 -19   3       21.09      -20.78     31.88 o 
   3 -19   3     1545.93     1653.08     78.60 o 
   4 -19   3      663.56      730.53     69.90 o 
   5 -19   3     1170.92     1183.76     67.20 o 
   6 -19   3        9.09       36.57     30.11 o 
  -2 -18   3     1303.35     1250.18     54.09 o 
  -1 -18   3        2.07       19.79     29.02 o 
   0 -18   3      284.09      324.41     40.81 o 
   1 -18   3      723.06      719.24     64.25 o 
   2 -18   3     1999.46     2170.84    144.32 o 
   3 -18   3     3732.98     3823.20     97.38 o 
   4 -18   3      306.58      313.01     45.22 o 
   5 -18   3      478.48      407.29     44.60 o 
   6 -18   3      367.79      411.72     35.25 o 
   7 -18   3      871.15      865.12     59.53 o 
   8 -18   3      166.80      189.18     39.77 o 
   9 -18   3        9.32       14.38     41.52 o 
  -4 -17   3       88.89       90.11     53.06 o 
  -3 -17   3     1037.30      975.49     58.13 o 
  -2 -17   3     6147.06     6327.50    116.18 o 
  -1 -17   3      486.02      527.89     39.39 o 
   0 -17   3       69.34       53.91     48.81 o 
   1 -17   3     1896.32     1836.25     69.10 o 
   2 -17   3      293.38      337.72     38.22 o 
   3 -17   3      464.38      490.18     40.59 o 
   4 -17   3      949.38      990.10     50.44 o 
   5 -17   3     1687.13     1570.95     59.68 o 
   6 -17   3     1801.49     1927.44     66.98 o 
   7 -17   3      228.63      230.48     51.35 o 
   8 -17   3      155.89      119.28     34.93 o 
   9 -17   3     1722.27     1827.17     75.63 o 
  10 -17   3     2801.30     3080.54    124.20 o 
  -5 -16   3      230.05      147.60     43.07 o 
  -4 -16   3        6.61      -41.19     32.50 o 
  -3 -16   3     5684.67     5730.88    162.19 o 
  -2 -16   3     3019.07     2962.76     73.68 o 
  -1 -16   3     2374.74     2519.25    124.03 o 
   0 -16   3      485.77      446.96     40.99 o 
   1 -16   3      418.67      396.42     38.39 o 
   2 -16   3     1476.74     1428.75     58.37 o 
   3 -16   3       67.00      106.17     27.83 o 
   4 -16   3     1223.05     1281.11     46.50 o 
   5 -16   3      765.24      726.32     35.92 o 
   6 -16   3       62.94       57.00     20.39 o 
   7 -16   3      793.01      792.41     50.00 o 
   8 -16   3     1981.84     1935.54     72.42 o 
   9 -16   3       79.43       72.43     34.05 o 
  10 -16   3     7375.84     7921.96    161.66 o 
  11 -16   3      792.83      757.26     62.44 o 
  -6 -15   3       96.76       57.83     36.39 o 
  -5 -15   3       44.85       56.05     37.15 o 
  -4 -15   3      116.22       67.32     32.51 o 
  -3 -15   3     2999.74     3151.88     89.31 o 
  -2 -15   3      148.92      109.19     25.46 o 
  -1 -15   3     4846.44     5015.10    110.78 o 
   0 -15   3      405.92      372.09     36.89 o 
   1 -15   3     3603.41     3716.11    168.28 o 
   2 -15   3     1361.57     1328.78     60.80 o 
   3 -15   3      270.32      287.80     30.86 o 
   4 -15   3      672.42      754.37     35.66 o 
   5 -15   3      777.13      706.72     34.46 o 
   6 -15   3     5039.70     4772.05    103.67 o 
   7 -15   3      873.77      864.21     48.99 o 
   8 -15   3      793.04      686.51     46.55 o 
   9 -15   3      746.63      897.80     68.74 o 
  10 -15   3     3235.17     3564.40     98.54 o 
  11 -15   3       12.74        0.40     29.27 o 
  12 -15   3      113.27       70.78     39.78 o 
  -7 -14   3      304.03      307.80     76.11 o 
  -6 -14   3      187.39      118.20     37.17 o 
  -5 -14   3      844.82      811.52     54.61 o 
  -4 -14   3      681.72      652.49     44.57 o 
  -3 -14   3     1008.02      988.73     51.28 o 
  -2 -14   3      147.36      215.17     31.80 o 
  -1 -14   3     4562.05     4451.01    100.60 o 
   0 -14   3     2119.84     2139.86     81.81 o 
   1 -14   3     3629.04     3634.94     73.48 o 
   2 -14   3     2777.09     2916.31     67.38 o 
   3 -14   3       16.11       19.46     20.86 o 
   4 -14   3     1295.76     1390.37     57.53 o 
   5 -14   3     4859.39     4708.75     76.24 o 
   6 -14   3     3611.89     3452.97     77.20 o 
   7 -14   3      700.77      710.10     62.43 o 
   8 -14   3       58.03       51.45     26.67 o 
   9 -14   3       22.76       -3.95     25.80 o 
  10 -14   3       14.20        0.11     26.69 o 
  11 -14   3       47.70       42.26     30.53 o 
  12 -14   3      414.41      362.03     64.27 o 
  13 -14   3      324.63      356.52     47.60 o 
  -8 -13   3        2.11        1.97     22.53 o 
  -7 -13   3      623.67      632.16     28.88 o 
  -6 -13   3       16.77        0.93     19.42 o 
  -5 -13   3     1078.83     1120.40     51.11 o 
  -4 -13   3     3849.03     3818.54     95.63 o 
  -3 -13   3     4722.48     4591.01    112.84 o 
  -2 -13   3      247.87      266.48     30.64 o 
  -1 -13   3      898.86      829.52     42.64 o 
   0 -13   3      113.46      123.77     25.18 o 
   1 -13   3     1350.44     1336.16     38.06 o 
   2 -13   3     4938.93     5294.48     71.33 o 
   3 -13   3     4972.04     4912.60     74.63 o 
   4 -13   3     1880.89     1896.04     43.10 o 
   5 -13   3     4484.61     4379.22     67.82 o 
   6 -13   3     2073.48     2201.95     49.46 o 
   7 -13   3      532.18      428.43     34.70 o 
   8 -13   3      543.25      497.86     37.30 o 
   9 -13   3     1152.85     1084.74     51.92 o 
  10 -13   3      122.33       98.90     28.78 o 
  11 -13   3     2440.42     2310.47     75.39 o 
  12 -13   3      502.69      466.37     42.58 o 
  13 -13   3        9.42       12.60     36.25 o 
  -9 -12   3       75.43       94.07     28.21 o 
  -8 -12   3     2015.25     1903.27     58.55 o 
  -7 -12   3     6237.44     6178.05     83.96 o 
  -6 -12   3     5466.89     5436.95     77.61 o 
  -5 -12   3     1193.51     1168.27     32.64 o 
  -4 -12   3        5.62        3.10     13.35 o 
  -3 -12   3     1087.21     1016.52     39.57 o 
  -2 -12   3     4739.29     4653.19     82.21 o 
  -1 -12   3    12820.37    12856.27    174.35 o 
   0 -12   3     1222.10     1101.67     53.01 o 
   1 -12   3        9.98       26.71     13.89 o 
   2 -12   3       54.46       60.24     10.14 o 
   3 -12   3      810.04      812.05     26.84 o 
   4 -12   3     2575.11     2527.62     43.44 o 
   5 -12   3       11.98       16.77     11.46 o 
   6 -12   3    13659.95    14000.94    160.59 o 
   7 -12   3      553.37      521.62     34.21 o 
   8 -12   3      611.00      548.88     47.04 o 
   9 -12   3      908.09      896.23     45.46 o 
  10 -12   3       65.55       46.16     35.35 o 
  11 -12   3     6854.07     6819.52    135.83 o 
  12 -12   3     5493.59     5908.84     98.98 o 
  13 -12   3      581.59      599.87     56.80 o 
  14 -12   3       28.29       26.37     33.74 o 
 -10 -11   3     1933.08     2046.95     62.81 o 
  -9 -11   3       95.03      142.17     29.26 o 
  -8 -11   3        0.64        3.16     22.10 o 
  -7 -11   3     1790.62     1716.90     55.90 o 
  -6 -11   3     5229.05     5132.87     77.63 o 
  -5 -11   3      440.71      440.84     21.82 o 
  -4 -11   3      528.03      519.08     20.15 o 
  -3 -11   3      248.26      232.09     14.99 o 
  -2 -11   3     3868.16     4010.91     49.69 o 
  -1 -11   3    13115.85    13029.31    139.26 o 
   0 -11   3     3719.30     3774.45     50.52 o 
   1 -11   3     3012.10     3055.84     44.36 o 
   2 -11   3     3584.97     3593.48     44.77 o 
   3 -11   3    12959.91    12676.91    132.80 o 
   4 -11   3     1515.07     1633.03     32.85 o 
   5 -11   3     4813.10     4570.43     69.84 o 
   6 -11   3     5722.20     5924.26     79.11 o 
   7 -11   3       69.15       56.50     19.88 o 
   8 -11   3     7925.61     7901.61    139.73 o 
   9 -11   3     4131.92     4123.26    129.87 o 
  10 -11   3       43.70       44.28     16.89 o 
  11 -11   3     3115.26     3074.31     63.21 o 
  12 -11   3     3624.28     3858.94     95.34 o 
  13 -11   3       21.77       30.96     26.56 o 
  14 -11   3      170.87      112.48     31.49 o 
 -11 -10   3       75.28       86.22     33.35 o 
 -10 -10   3     4831.06     4790.61     93.32 o 
  -9 -10   3      125.58       96.08     33.96 o 
  -8 -10   3     2660.10     2825.01     71.65 o 
  -7 -10   3     1406.03     1360.91     39.06 o 
  -6 -10   3     1069.19     1061.82     30.76 o 
  -5 -10   3     1578.71     1603.70     36.94 o 
  -4 -10   3     1107.30     1115.56     28.16 o 
  -3 -10   3      760.09      754.85     21.56 o 
  -2 -10   3     2130.51     2135.14     29.48 o 
  -1 -10   3       65.47       44.55      7.92 o 
   0 -10   3    17172.30    17136.77    129.46 o 
   1 -10   3     7125.49     7025.02     66.48 o 
   2 -10   3     1887.22     1866.05     26.82 o 
   3 -10   3    14786.17    14680.39    136.11 o 
   4 -10   3      421.57      445.11     17.65 o 
   5 -10   3    13371.94    13140.84    133.48 o 
   6 -10   3     2909.10     2859.40     45.15 o 
   7 -10   3       39.97       47.62     18.25 o 
   8 -10   3     7191.85     7312.29    103.77 o 
   9 -10   3       76.89       65.56     14.68 o 
  10 -10   3      226.12      221.75     19.18 o 
  11 -10   3      499.28      519.85     36.95 o 
  12 -10   3      595.64      591.15     99.33 o 
  13 -10   3       17.31       -3.79     25.63 o 
  14 -10   3       84.48       83.80     31.08 o 
 -12  -9   3      600.36      631.33     47.63 o 
 -11  -9   3      143.92      124.61     32.95 o 
 -10  -9   3      706.94      725.51     45.54 o 
  -9  -9   3     2361.32     2054.78     92.31 o 
  -8  -9   3     1421.80     1428.99     48.05 o 
  -7  -9   3     2119.03     2086.08     43.06 o 
  -6  -9   3      685.87      667.22     24.30 o 
  -5  -9   3     2146.40     2169.04     37.42 o 
  -4  -9   3    16470.45    16199.08    143.92 o 
  -3  -9   3     6530.84     6493.10     63.37 o 
  -2  -9   3       27.25       34.12      8.10 o 
  -1  -9   3     4082.95     4136.85     37.97 o 
   0  -9   3    14406.17    14938.07    107.31 o 
   1  -9   3     1341.01     1429.70     20.07 o 
   2  -9   3     9458.95     9174.91     75.77 o 
   3  -9   3     2405.56     2554.75     30.89 o 
   4  -9   3     3017.84     2948.91     33.04 o 
   5  -9   3     1873.95     1924.39     28.90 o 
   6  -9   3    19782.27    19817.88    190.86 o 
   7  -9   3     1644.39     1609.50     36.83 o 
   8  -9   3      416.47      387.53     19.48 o 
   9  -9   3     1447.99     1404.25     34.92 o 
  10  -9   3       25.77       46.12     20.21 o 
  11  -9   3        4.66       23.78     20.51 o 
  12  -9   3      660.65      574.49     37.54 o 
  13  -9   3      318.67      312.05     33.36 o 
  14  -9   3      969.45      995.76     51.19 o 
  15  -9   3       20.03      -45.77     39.52 o 
 -12  -8   3        7.99       24.41     28.84 o 
 -11  -8   3     1880.97     1896.68     85.75 o 
 -10  -8   3       11.50       31.35     24.75 o 
  -9  -8   3      499.36      451.15     38.34 o 
  -8  -8   3       64.47       63.49     20.30 o 
  -7  -8   3      406.97      366.14     18.13 o 
  -6  -8   3      726.11      680.63     23.50 o 
  -5  -8   3    14077.77    13857.22    143.27 o 
  -4  -8   3      982.87     1009.11     23.06 o 
  -3  -8   3    11782.50    11909.06    105.52 o 
  -2  -8   3     5315.11     5373.65     45.28 o 
  -1  -8   3     2444.97     2368.64     24.43 o 
   0  -8   3     3679.67     3722.92     35.05 o 
   1  -8   3       36.31       30.08      5.70 o 
   2  -8   3     8064.50     7975.33     62.45 o 
   3  -8   3     9570.09     9830.95     98.72 o 
   4  -8   3     1935.01     1857.35     26.49 o 
   5  -8   3     1157.03     1146.83     18.65 o 
   6  -8   3     6174.09     6141.26     69.63 o 
   7  -8   3     2749.49     2744.09     55.00 o 
   8  -8   3     3425.98     3577.96     52.21 o 
   9  -8   3      231.93      230.62     19.71 o 
  10  -8   3      158.52      207.40     23.89 o 
  11  -8   3      563.62      584.41     62.73 o 
  12  -8   3     3487.67     3483.56    117.19 o 
  13  -8   3     2646.21     2835.64     76.43 o 
  14  -8   3      396.31      436.25     44.04 o 
  15  -8   3      832.98      867.51     90.56 o 
 -13  -7   3       34.82       -5.38     33.48 o 
 -12  -7   3      663.11      668.12     45.05 o 
 -11  -7   3        0.54      -25.78     22.78 o 
 -10  -7   3      214.68      241.74     69.00 o 
  -9  -7   3     2667.87     2630.74     63.33 o 
  -8  -7   3      236.99      223.14     23.05 o 
  -7  -7   3     7509.39     7527.17    112.80 o 
  -6  -7   3     4975.83     4901.12     63.92 o 
  -5  -7   3     6693.37     6567.46     77.28 o 
  -4  -7   3     1046.70      949.37     22.77 o 
  -3  -7   3     1461.06     1560.63     24.16 o 
  -2  -7   3    18316.33    18113.91    129.07 o 
  -1  -7   3     7852.64     7424.39     54.08 o 
   0  -7   3    13921.21    14406.10    100.16 o 
   1  -7   3    13837.94    14989.09    113.67 o 
   2  -7   3     4289.88     4197.69     40.51 o 
   3  -7   3     2100.95     2221.49     27.47 o 
   4  -7   3      766.10      757.70     15.87 o 
   5  -7   3      372.45      392.20      8.47 o 
   6  -7   3      668.23      694.53     19.72 o 
   7  -7   3    10412.11    10822.72    108.73 o 
   8  -7   3     3350.60     3177.35     51.88 o 
   9  -7   3      508.04      480.37     21.54 o 
  10  -7   3        7.57       19.16     13.09 o 
  11  -7   3      725.65      683.14     57.04 o 
  12  -7   3    12276.46    12540.71    197.30 o 
  13  -7   3     3448.60     3516.50    162.75 o 
  14  -7   3      174.43      167.05     32.29 o 
  15  -7   3       46.86        4.78     30.28 o 
 -13  -6   3      215.85      237.34     40.63 o 
 -12  -6   3       82.82      100.02     29.08 o 
 -11  -6   3     9245.24     9151.64    156.83 o 
 -10  -6   3      268.24      305.82     27.84 o 
  -9  -6   3     6248.83     5848.26     97.79 o 
  -8  -6   3     4283.27     4396.58     79.07 o 
  -7  -6   3      111.40      149.02     18.36 o 
  -6  -6   3     4716.90     4869.39     60.20 o 
  -5  -6   3     3439.11     3652.62     48.94 o 
  -4  -6   3      193.79      209.82     11.52 o 
  -3  -6   3      221.39      351.44     11.09 o 
  -2  -6   3      612.47      712.53     13.32 o 
  -1  -6   3     1529.82     1323.66     16.17 o 
   0  -6   3     1924.06     1776.19     21.07 o 
   1  -6   3    15508.52    15803.20    117.51 o 
   2  -6   3    42391.18    42106.34    339.31 o 
   3  -6   3    14213.04    13894.70    116.36 o 
   4  -6   3     7271.10     7424.42     61.40 o 
   5  -6   3      994.08      928.05     12.27 o 
   6  -6   3     4795.68     4743.81     45.10 o 
   7  -6   3    19192.73    19841.98    194.69 o 
   8  -6   3      512.04      490.27     17.83 o 
   9  -6   3     3819.30     4113.12     61.20 o 
  10  -6   3       46.75       39.40     14.97 o 
  11  -6   3      102.43      107.82     18.38 o 
  12  -6   3     3456.35     3571.90     78.58 o 
  13  -6   3     2588.53     2668.44     80.87 o 
  14  -6   3       22.16       -2.44     26.48 o 
  15  -6   3      435.18      446.37     42.95 o 
 -14  -5   3      430.96      416.41     47.52 o 
 -13  -5   3      194.61      184.55     37.78 o 
 -12  -5   3      440.53      484.61     38.00 o 
 -11  -5   3     5599.88     5604.04    110.10 o 
 -10  -5   3       89.58       99.54     20.39 o 
  -9  -5   3     4682.36     4522.24     80.87 o 
  -8  -5   3      980.34      995.52     35.41 o 
  -7  -5   3    12360.86    11497.28    149.50 o 
  -6  -5   3     6857.66     6988.10     88.83 o 
  -5  -5   3     7531.91     7522.83     72.78 o 
  -4  -5   3      440.26      343.42     11.71 o 
  -3  -5   3     4458.63     4525.31     50.70 o 
  -2  -5   3    31800.11    30858.14    225.07 o 
  -1  -5   3      772.59      716.85     11.40 o 
   0  -5   3     3250.52     3170.75     29.80 o 
   1  -5   3       54.56       39.56      6.24 o 
   2  -5   3    16012.39    15838.86    151.37 o 
   3  -5   3    28423.45    28538.65    206.51 o 
   4  -5   3     2778.19     2671.76     25.98 o 
   5  -5   3      250.65      191.71     10.88 o 
   6  -5   3    23304.35    22703.83    235.23 o 
   7  -5   3     6470.71     6299.17     78.44 o 
   8  -5   3      427.62      428.67     19.34 o 
   9  -5   3    11705.10    11671.66    135.94 o 
  10  -5   3      434.17      432.37     23.25 o 
  11  -5   3     3049.90     3228.09     63.15 o 
  12  -5   3        7.90       25.58     17.60 o 
  13  -5   3      279.11      236.89     28.35 o 
  14  -5   3       19.40        5.00     34.02 o 
  15  -5   3      101.75       79.32     32.13 o 
 -14  -4   3     4062.40     4273.54    201.59 o 
 -13  -4   3      157.52      205.49     38.30 o 
 -12  -4   3      698.90      701.51     40.98 o 
 -11  -4   3     1095.18     1059.77     40.63 o 
 -10  -4   3       12.20       -3.87     16.42 o 
  -9  -4   3     1310.64     1299.37     39.99 o 
  -8  -4   3     1938.48     1937.72     57.75 o 
  -7  -4   3     7240.94     6956.49    120.89 o 
  -6  -4   3      856.02      947.35     20.16 o 
  -5  -4   3     5553.90     5650.05     51.50 o 
  -4  -4   3     6198.11     6503.10     68.67 o 
  -3  -4   3     7042.33     6778.81     72.82 o 
  -2  -4   3    44115.05    44931.44    338.80 o 
  -1  -4   3     2861.18     3063.09     36.99 o 
   0  -4   3    29132.17    30692.36    233.61 o 
   1  -4   3    18647.79    20133.26    166.78 o 
   2  -4   3     2480.53     2626.78     25.62 o 
   3  -4   3    16223.02    16097.06    155.43 o 
   4  -4   3     3076.22     3295.99     37.44 o 
   5  -4   3     6944.62     6799.53     79.15 o 
   6  -4   3     1915.17     1661.65     25.59 o 
   7  -4   3      802.06      820.13     29.14 o 
   8  -4   3      187.76      232.20     13.04 o 
   9  -4   3      357.58      358.38     16.67 o 
  10  -4   3      525.14      545.08     25.90 o 
  11  -4   3     2468.83     2445.06     77.27 o 
  12  -4   3      192.40      202.06     24.99 o 
  13  -4   3        6.22        5.95     27.00 o 
  14  -4   3     1362.99     1473.84     63.39 o 
  15  -4   3     2718.03     2697.77     66.17 o 
 -14  -3   3     3659.66     3776.81    105.85 o 
 -13  -3   3      383.41      305.51     37.63 o 
 -12  -3   3      480.91      531.34     34.50 o 
 -11  -3   3     1874.42     1943.08     51.44 o 
 -10  -3   3     1818.99     1801.20     46.80 o 
  -9  -3   3       31.06       55.72     15.03 o 
  -8  -3   3    13814.51    13625.42    169.52 o 
  -7  -3   3       27.43       34.52     11.76 o 
  -6  -3   3     8836.50     8590.36    111.41 o 
  -5  -3   3     7714.86     7977.53    101.97 o 
  -4  -3   3    27014.45    27271.41    236.03 o 
  -3  -3   3     6741.70     6496.33     65.70 o 
  -2  -3   3     1565.09     1661.66     25.78 o 
  -1  -3   3     4855.17     4613.91     53.75 o 
   0  -3   3     1482.59     1359.73     19.41 o 
   1  -3   3    15715.63    16364.85    163.30 o 
   2  -3   3     2143.40     2424.97     25.43 o 
   3  -3   3     6699.09     6391.96     66.58 o 
   4  -3   3     2540.69     2887.66     32.75 o 
   5  -3   3      485.86      510.61     14.11 o 
   6  -3   3     3251.53     3532.60     42.75 o 
   7  -3   3      159.53      168.52      9.72 o 
   8  -3   3      162.76      253.41     13.41 o 
   9  -3   3     6625.44     6561.40    149.73 o 
  10  -3   3     4445.88     4285.63     81.92 o 
  11  -3   3     2000.82     2079.58     63.48 o 
  12  -3   3      152.89      187.65     34.44 o 
  13  -3   3      541.73      506.09     38.34 o 
  14  -3   3     6757.85     6830.58    115.73 o 
  15  -3   3       65.37       42.99     27.07 o 
 -15  -2   3       66.32       90.29     31.28 o 
 -14  -2   3      127.56      208.25     42.53 o 
 -13  -2   3     4052.98     4091.88    193.17 o 
 -12  -2   3      317.41      256.54     28.67 o 
 -11  -2   3      149.88      164.70     20.14 o 
 -10  -2   3      189.64      285.65     60.64 o 
  -9  -2   3      169.34      227.23     19.20 o 
  -8  -2   3    24395.39    24198.61    275.35 o 
  -7  -2   3      948.26     1116.66     54.70 o 
  -6  -2   3     2471.24     2193.22     61.47 o 
  -5  -2   3      657.70      614.84     15.99 o 
  -4  -2   3     1016.57     1079.02     74.41 o 
  -3  -2   3     1990.42     2249.07     31.24 o 
  -2  -2   3       81.47       56.27      8.71 o 
  -1  -2   3     7606.06     8471.28     78.18 o 
   0  -2   3     1689.69     1863.40     24.90 o 
   1  -2   3     3532.49     3571.14     40.06 o 
   2  -2   3    11125.26    11117.09     95.69 o 
   3  -2   3      673.53      775.34     16.15 o 
   4  -2   3      217.86      263.44      9.74 o 
   5  -2   3    16649.00    16349.38    171.11 o 
   6  -2   3     3748.80     4039.42     47.18 o 
   7  -2   3        9.06        9.22      5.16 o 
   8  -2   3    11407.10    11472.52    131.32 o 
   9  -2   3      115.92      136.45     12.92 o 
  10  -2   3     4457.62     4537.86     75.96 o 
  11  -2   3      495.54      452.04     42.69 o 
  12  -2   3     1167.52     1107.14     44.96 o 
  13  -2   3     1526.87     1501.39     55.38 o 
  14  -2   3     2037.25     2053.89     58.42 o 
  15  -2   3     1292.03     1368.66     49.95 o 
 -15  -1   3      683.55      699.57     46.45 o 
 -14  -1   3       99.10       88.83     28.18 o 
 -13  -1   3     1918.31     1927.03     66.54 o 
 -12  -1   3     1209.44     1205.83     45.70 o 
 -11  -1   3      145.65      111.56     14.07 o 
 -10  -1   3     6695.39     6849.03     84.13 o 
  -9  -1   3     3127.78     3151.48     46.78 o 
  -8  -1   3     6527.28     6740.69     77.02 o 
  -7  -1   3     8919.99     8837.41     87.70 o 
  -6  -1   3      684.86      806.41     15.25 o 
  -5  -1   3    18326.57    17991.42    201.06 o 
  -4  -1   3      433.92      411.97     11.80 o 
  -3  -1   3     8717.46     9234.05     94.52 o 
  -2  -1   3    10690.33    11284.18    147.32 o 
  -1  -1   3    12431.69    12537.10    152.97 o 
   0  -1   3      577.25      882.55     26.33 o 
   1  -1   3     4358.55     4826.70     47.86 o 
   2  -1   3    76561.26    79408.48    786.99 o 
   3  -1   3    48334.86    51638.41    509.20 o 
   4  -1   3     4641.80     4975.30     91.52 o 
   5  -1   3    19293.32    20777.97    264.42 o 
   6  -1   3      162.59      165.92      8.71 o 
   7  -1   3     3953.43     4169.11     55.13 o 
   8  -1   3    36363.70    35746.17    407.64 o 
   9  -1   3      739.43      714.67     23.80 o 
  10  -1   3     4185.83     4087.48     81.88 o 
  11  -1   3     4276.96     4488.18     90.91 o 
  12  -1   3      269.88      249.36     32.55 o 
  13  -1   3     2762.87     2782.23    100.55 o 
  14  -1   3      123.61      133.44     32.52 o 
  15  -1   3      450.17      418.27     33.68 o 
 -15   0   3     1058.15     1084.23     50.29 o 
 -14   0   3     6729.77     6927.52    178.94 o 
 -13   0   3     2679.28     2705.53     58.01 o 
 -12   0   3       20.97       35.87     14.32 o 
 -11   0   3       82.35       80.18     12.10 o 
 -10   0   3     8482.20     8241.62     95.17 o 
  -9   0   3       76.73       57.54      7.26 o 
  -8   0   3      341.56      345.49     13.04 o 
  -7   0   3     9499.48     9488.78    104.40 o 
  -6   0   3     7124.51     7117.76     88.38 o 
  -5   0   3    14493.89    14305.13    144.78 o 
  -4   0   3      230.58      263.07     10.46 o 
  -3   0   3     2462.73     2394.98     51.27 o 
  -2   0   3     1535.34     1591.43     31.28 o 
  -1   0   3   133925.45   131796.92   2340.85 o 
   0   0   3     5466.87     5901.70     66.42 o 
   1   0   3     4535.63     4834.70     45.72 o 
   2   0   3     1044.34      977.04     17.97 o 
   3   0   3     9445.74    10197.08     94.52 o 
   4   0   3    31993.26    32775.02    348.91 o 
   5   0   3        8.14       17.55     11.04 o 
   6   0   3      213.05      236.73     11.63 o 
   7   0   3      739.46      796.44     21.75 o 
   8   0   3     9111.71     9414.82    187.61 o 
   9   0   3      919.78      922.44     35.81 o 
  10   0   3     1017.20      981.35     38.97 o 
  11   0   3     3035.24     2954.30     85.52 o 
  12   0   3     9224.95     9429.53    155.82 o 
  13   0   3      575.66      551.15     49.85 o 
  14   0   3       33.15       28.63     23.48 o 
  15   0   3       59.28       24.37     32.54 o 
 -15   1   3      114.72      178.88     25.01 o 
 -14   1   3     2814.59     2879.82     58.77 o 
 -13   1   3     4533.52     4456.91     70.67 o 
 -12   1   3     5488.19     5580.83     94.20 o 
 -11   1   3     2223.48     2074.45     38.79 o 
 -10   1   3     2009.23     2079.33     42.14 o 
  -9   1   3      463.42      450.26     20.38 o 
  -8   1   3     4433.78     4209.50     48.04 o 
  -7   1   3     2713.22     2727.56     38.67 o 
  -6   1   3    13193.99    12863.35    154.41 o 
  -5   1   3      619.10      566.99     26.47 o 
  -4   1   3      493.11      462.50     23.93 o 
  -3   1   3      786.12      809.69     20.79 o 
  -2   1   3     4378.08     4935.50     53.14 o 
  -1   1   3    98695.80    97625.50   1103.34 o 
   0   1   3     1470.67     1798.72     20.79 o 
   1   1   3    19505.52    20852.20    212.45 o 
   2   1   3    10015.77    10206.70     95.76 o 
   3   1   3    24413.98    26200.29    270.58 o 
   4   1   3    33827.47    34916.93    271.26 o 
   5   1   3    11243.46    11188.95     86.57 o 
   6   1   3     1472.57     1355.04     27.90 o 
   7   1   3       11.60       16.29      8.13 o 
   8   1   3     3145.81     3134.50     55.41 o 
   9   1   3     2367.55     2381.60    107.05 o 
  10   1   3       11.38       23.55     14.11 o 
  11   1   3       13.88       31.90     16.47 o 
  12   1   3     2797.07     2806.38     89.99 o 
  13   1   3      173.02      138.44     33.32 o 
  14   1   3      569.29      564.89     48.08 o 
 -16   2   3       25.21      -32.84     26.30 o 
 -15   2   3     1020.80     1009.66     50.33 o 
 -14   2   3        4.86        2.96     14.59 o 
 -13   2   3     1239.47     1220.89     31.62 o 
 -12   2   3     3159.23     3453.99     54.46 o 
 -11   2   3     3614.44     3623.97     54.91 o 
 -10   2   3     5247.62     5423.86     66.54 o 
  -9   2   3       42.16       54.84     11.55 o 
  -8   2   3     1806.37     1679.67     34.47 o 
  -7   2   3    10758.66    10688.81    144.69 o 
  -6   2   3     7058.44     6782.76    105.81 o 
  -5   2   3    21787.82    21838.07    287.89 o 
  -4   2   3     5444.39     5218.35     73.91 o 
  -3   2   3     2059.23     2196.49     25.42 o 
  -2   2   3     2159.09     2339.44     44.09 o 
  -1   2   3      242.42      182.82      6.05 o 
   0   2   3     1867.87     2223.76     21.46 o 
   1   2   3     5758.28     5965.07     55.37 o 
   2   2   3     5283.73     4855.37     46.04 o 
   3   2   3     4016.99     3832.78     43.82 o 
   4   2   3      410.26      324.99      9.62 o 
   5   2   3     9483.09     9196.35     79.89 o 
   6   2   3    10315.11    10865.44    122.76 o 
   7   2   3      182.72      177.91     13.25 o 
   8   2   3     6565.23     6656.61     83.72 o 
   9   2   3     1240.03     1169.32     32.70 o 
  10   2   3        9.68       15.02     16.27 o 
  11   2   3     2251.80     2145.81     68.21 o 
  12   2   3      178.99      106.64     29.87 o 
  13   2   3     1375.84     1473.51     68.28 o 
  14   2   3      110.18       85.17     37.05 o 
 -16   3   3     1114.58     1165.44     53.96 o 
 -15   3   3     1664.63     1697.86     60.35 o 
 -14   3   3     1265.11     1265.02     97.79 o 
 -13   3   3     1018.36     1041.31     36.77 o 
 -12   3   3     1981.14     2056.15     39.83 o 
 -11   3   3      351.18      376.55     20.11 o 
 -10   3   3     4580.20     4562.82     77.94 o 
  -9   3   3     4179.26     4104.20     61.21 o 
  -8   3   3     5422.31     5516.20     74.83 o 
  -7   3   3    35781.34    36130.41    393.26 o 
  -6   3   3      468.38      517.48     14.29 o 
  -5   3   3     2516.03     2973.41     35.05 o 
  -4   3   3    10135.42    10426.52     99.57 o 
  -3   3   3      167.10      146.70      6.87 o 
  -2   3   3     1756.00     1947.58     22.57 o 
  -1   3   3      532.96      740.87      8.97 o 
   0   3   3     5234.41     6004.92     48.15 o 
   1   3   3     8101.84     8430.22     89.42 o 
   2   3   3     1097.01     1281.50     15.44 o 
   3   3   3     1744.23     1964.54     28.65 o 
   4   3   3    34287.42    34388.37    310.37 o 
   5   3   3       38.29       45.29      6.66 o 
   6   3   3    18666.40    18842.64    161.42 o 
   7   3   3       27.59       23.96     12.17 o 
   8   3   3      167.31      153.88     17.27 o 
   9   3   3     3779.76     3856.89     71.21 o 
  10   3   3     2646.08     2479.01     75.02 o 
  11   3   3     5065.87     4879.03    256.04 o 
  12   3   3       54.02       71.75     30.46 o 
  13   3   3      207.26      169.39     37.40 o 
  14   3   3       15.11       -8.71     33.96 o 
 -16   4   3     1437.14     1488.59     60.65 o 
 -15   4   3      432.20      462.55     30.96 o 
 -14   4   3      380.45      318.55     27.28 o 
 -13   4   3       13.41       13.97     14.89 o 
 -12   4   3     6232.64     6508.54    104.65 o 
 -11   4   3     5633.98     5574.55     92.61 o 
 -10   4   3       96.71       86.54     13.51 o 
  -9   4   3     2137.06     2086.07     34.66 o 
  -8   4   3     9363.33     9505.51     98.01 o 
  -7   4   3      880.73      912.68     18.72 o 
  -6   4   3      437.24      434.46     12.60 o 
  -5   4   3    13146.23    13183.83    137.19 o 
  -4   4   3     1098.80     1022.56     16.87 o 
  -3   4   3     1141.96     1375.90     21.82 o 
  -2   4   3      980.90      824.92     12.12 o 
  -1   4   3     2989.25     2881.13     24.47 o 
   0   4   3     5980.51     6116.95     46.35 o 
   1   4   3     2463.24     2456.89     23.07 o 
   2   4   3    14346.27    14274.26    104.83 o 
   3   4   3    10741.61    11497.78     93.97 o 
   4   4   3    11518.54    11129.12    111.00 o 
   5   4   3       42.10       60.20     12.78 o 
   6   4   3    17007.69    16323.20    158.47 o 
   7   4   3     3361.55     3383.24     55.35 o 
   8   4   3     2520.09     2440.46     61.10 o 
   9   4   3     8695.04     8873.81    128.42 o 
  10   4   3      837.32      775.78     41.99 o 
  11   4   3      229.84      205.83     35.08 o 
  12   4   3     1471.00     1536.32     85.67 o 
  13   4   3     1835.85     1813.43    112.13 o 
 -16   5   3      424.58      441.16     36.11 o 
 -15   5   3      365.65      359.41     30.95 o 
 -14   5   3       87.73       59.05     21.92 o 
 -13   5   3     1038.99     1099.73     39.28 o 
 -12   5   3     4944.79     5060.33     73.18 o 
 -11   5   3       19.87       18.99     15.56 o 
 -10   5   3      131.99      146.23     12.85 o 
  -9   5   3      681.35      646.14     18.71 o 
  -8   5   3     3218.25     3199.49     42.66 o 
  -7   5   3      892.34      884.42     19.32 o 
  -6   5   3     3468.94     3416.51     38.07 o 
  -5   5   3     7611.38     7273.59     67.12 o 
  -4   5   3     6515.87     6861.00     70.53 o 
  -3   5   3      913.35      887.86     14.56 o 
  -2   5   3    27555.31    28197.81    234.77 o 
  -1   5   3    10232.67    10547.69     79.32 o 
   0   5   3    16538.04    15991.17    124.64 o 
   1   5   3    37757.57    37949.75    259.71 o 
   2   5   3       48.58       69.67     10.25 o 
   3   5   3     1238.35     1190.39     16.80 o 
   4   5   3     2564.54     2498.65     37.63 o 
   5   5   3    13409.31    13053.14    131.40 o 
   6   5   3     3241.11     3329.64     47.48 o 
   7   5   3      159.94      124.11     11.77 o 
   8   5   3      499.13      495.18     27.00 o 
   9   5   3     2171.33     2204.26     55.64 o 
  10   5   3        4.06        6.31     21.98 o 
  11   5   3      472.10      512.62     45.94 o 
  12   5   3     3543.46     3549.56    232.15 o 
  13   5   3     1828.76     1842.98    138.39 o 
 -16   6   3       60.77       30.04     36.42 o 
 -15   6   3      151.50      141.03     26.22 o 
 -14   6   3      367.23      353.22     39.87 o 
 -13   6   3      974.42      922.26     37.04 o 
 -12   6   3     1106.73     1125.39     37.17 o 
 -11   6   3    12730.91    12852.57    189.64 o 
 -10   6   3      401.21      432.65     18.19 o 
  -9   6   3      790.70      876.73     24.32 o 
  -8   6   3     8865.18     8590.28     81.23 o 
  -7   6   3      744.23      780.96     16.18 o 
  -6   6   3    24247.36    24165.82    218.38 o 
  -5   6   3    11491.35    10625.58     90.15 o 
  -4   6   3     8034.89     7859.87     73.69 o 
  -3   6   3     9142.56     9379.88     88.23 o 
  -2   6   3     5293.52     5176.98     50.88 o 
  -1   6   3      834.28      836.26     12.37 o 
   0   6   3    33316.41    33047.31    261.28 o 
   1   6   3      299.83      214.13      7.94 o 
   2   6   3     6602.10     6496.49     57.91 o 
   3   6   3      367.97      405.42     10.66 o 
   4   6   3     1037.52      945.60     23.64 o 
   5   6   3     7529.21     6993.62     76.90 o 
   6   6   3     1258.67     1316.81     29.85 o 
   7   6   3     6198.78     5908.55     73.62 o 
   8   6   3        7.70        1.54     16.63 o 
   9   6   3     3892.69     3686.70    115.12 o 
  10   6   3      719.95      728.24     41.72 o 
  11   6   3        6.56       52.57     59.43 o 
  12   6   3      380.40      394.90     78.50 o 
 -16   7   3       23.51       49.42     27.16 o 
 -15   7   3     1295.57     1445.83     56.32 o 
 -14   7   3     2107.88     2075.93     58.49 o 
 -13   7   3       60.73       83.20     19.86 o 
 -12   7   3        3.21       16.65     16.42 o 
 -11   7   3     5135.15     5300.17     94.93 o 
 -10   7   3      634.28      642.54     36.95 o 
  -9   7   3     3819.65     3790.18     67.47 o 
  -8   7   3       18.87       22.31      9.87 o 
  -7   7   3     1975.34     2005.23     30.76 o 
  -6   7   3    18293.16    18485.70    178.48 o 
  -5   7   3    37816.34    37742.37    330.72 o 
  -4   7   3    10513.76    10179.80    103.88 o 
  -3   7   3     2065.45     2080.03     26.51 o 
  -2   7   3     8177.17     8335.97     76.60 o 
  -1   7   3    12484.89    13104.07    101.96 o 
   0   7   3     7168.22     7252.83     55.24 o 
   1   7   3      111.37      105.21      6.67 o 
   2   7   3       45.56       37.95      6.32 o 
   3   7   3     2483.51     2400.98     32.04 o 
   4   7   3      802.95      793.76     22.17 o 
   5   7   3     3315.06     3451.33     51.38 o 
   6   7   3      155.20      187.82     16.14 o 
   7   7   3     9663.67     9384.43    106.76 o 
   8   7   3      845.73      885.54     38.39 o 
   9   7   3     6795.44     6504.46    129.42 o 
  10   7   3      335.78      329.08     34.52 o 
  11   7   3      217.33      197.86     41.75 o 
  12   7   3     2228.90     2137.20     92.76 o 
 -15   8   3     1504.49     1611.86     56.91 o 
 -14   8   3     7652.86     8162.74    142.87 o 
 -13   8   3       27.68       14.72     19.78 o 
 -12   8   3      394.01      344.64     27.15 o 
 -11   8   3       77.88       85.51     18.44 o 
 -10   8   3      810.18      828.24     35.14 o 
  -9   8   3     8493.93     8638.49    116.71 o 
  -8   8   3     1474.77     1559.92     37.02 o 
  -7   8   3      627.55      556.10     26.20 o 
  -6   8   3     1238.04     1373.66     27.59 o 
  -5   8   3     7059.82     6919.16     85.08 o 
  -4   8   3      418.32      410.38     14.16 o 
  -3   8   3      802.65      863.79     25.16 o 
  -2   8   3      362.42      403.37     19.23 o 
  -1   8   3     4120.19     3999.86     37.39 o 
   0   8   3      107.87      100.23      6.21 o 
   1   8   3     5881.93     5860.07     51.75 o 
   2   8   3     1023.79     1067.11     25.52 o 
   3   8   3     5420.18     5360.42     53.29 o 
   4   8   3     3824.65     3957.13     53.52 o 
   5   8   3     9041.50     8973.04    103.13 o 
   6   8   3        5.20      -11.44     13.33 o 
   7   8   3      357.94      339.33     21.42 o 
   8   8   3      575.83      555.54     24.11 o 
   9   8   3      574.45      495.59     41.34 o 
  10   8   3     3881.70     3630.06     97.16 o 
  11   8   3      868.15      851.35     79.40 o 
 -15   9   3      128.83      102.24     28.18 o 
 -14   9   3     2879.64     3214.48     80.62 o 
 -13   9   3     1458.42     1552.27     54.85 o 
 -12   9   3     1935.21     1931.42     57.48 o 
 -11   9   3     4038.49     4019.60     85.12 o 
 -10   9   3     1479.27     1484.05     48.64 o 
  -9   9   3     3794.12     3614.11     76.36 o 
  -8   9   3      745.61      821.15     29.14 o 
  -7   9   3     2478.11     2470.69     52.80 o 
  -6   9   3       84.34       81.13     14.15 o 
  -5   9   3     2004.83     2068.24     27.60 o 
  -4   9   3    10240.92    10138.18    105.66 o 
  -3   9   3      310.72      306.06     12.88 o 
  -2   9   3      656.11      669.75     24.49 o 
  -1   9   3       70.96      108.69      8.17 o 
   0   9   3     3585.00     3593.96     36.59 o 
   1   9   3    15591.97    15910.48    107.97 o 
   2   9   3     4072.03     4165.18     45.33 o 
   3   9   3     2229.72     2165.06     32.76 o 
   4   9   3      744.36      731.24     25.42 o 
   5   9   3     1028.14      994.87     31.84 o 
   6   9   3      591.26      615.43     43.16 o 
   7   9   3     3214.61     3145.36     58.67 o 
   8   9   3     1001.30      992.25     32.26 o 
   9   9   3      482.53      452.98     40.22 o 
  10   9   3      307.09      260.99     40.88 o 
  11   9   3      980.98     1070.99     69.83 o 
 -15  10   3      471.94      501.65     39.44 o 
 -14  10   3      568.65      630.44     41.11 o 
 -13  10   3      243.16      236.68     32.86 o 
 -12  10   3       42.43       30.65     22.49 o 
 -11  10   3     8399.00     8318.52    144.76 o 
 -10  10   3      357.58      399.64     30.58 o 
  -9  10   3     3434.09     3357.77    120.29 o 
  -8  10   3     1190.77     1259.61     56.32 o 
  -7  10   3        8.31       20.65     13.66 o 
  -6  10   3      629.85      642.08     27.25 o 
  -5  10   3      825.56      759.30     20.83 o 
  -4  10   3     9232.39     9137.46     99.76 o 
  -3  10   3       17.93       20.28     10.07 o 
  -2  10   3     5187.46     5168.12     60.83 o 
  -1  10   3     8968.14     8662.01     97.72 o 
   0  10   3     1275.62     1294.76     27.49 o 
   1  10   3     9831.39     9860.37     98.13 o 
   2  10   3    15177.90    14865.99    121.66 o 
   3  10   3       57.15       53.04      8.88 o 
   4  10   3     3536.32     3696.01     66.32 o 
   5  10   3     1546.56     1447.30     39.44 o 
   6  10   3      813.98      884.45     38.02 o 
   7  10   3     5167.87     5091.97     80.96 o 
   8  10   3     1214.18     1182.46     42.68 o 
   9  10   3     1203.59     1211.86     58.03 o 
  10  10   3      123.29      164.06     35.62 o 
 -15  11   3      640.54      715.40     73.51 o 
 -14  11   3       90.46       76.56     28.40 o 
 -13  11   3      170.65      209.19     50.95 o 
 -12  11   3      248.03      302.27     32.49 o 
 -11  11   3       66.63       46.90     24.45 o 
 -10  11   3     6134.41     6120.62    117.97 o 
  -9  11   3     8478.49     8243.72    143.62 o 
  -8  11   3     1070.50     1070.91     48.65 o 
  -7  11   3     1342.86     1359.75     69.43 o 
  -6  11   3        6.52        9.65     14.49 o 
  -5  11   3    11684.39    11813.63    124.20 o 
  -4  11   3     3213.88     3151.99     48.43 o 
  -3  11   3      351.01      350.26     18.11 o 
  -2  11   3    11925.77    11761.27    126.70 o 
  -1  11   3      485.12      517.88     24.29 o 
   0  11   3     1061.65     1118.26     32.65 o 
   1  11   3     2758.72     2796.82     46.38 o 
   2  11   3     1864.28     1852.33     39.77 o 
   3  11   3        7.79       41.04     19.11 o 
   4  11   3       69.96       81.52     17.99 o 
   5  11   3      133.25      111.24     21.50 o 
   6  11   3     1229.80     1285.00     40.65 o 
   7  11   3      613.50      570.51     46.77 o 
   8  11   3     6276.41     6405.94    103.18 o 
   9  11   3      901.85      992.27     55.27 o 
 -14  12   3      802.20      744.19     47.60 o 
 -13  12   3     2488.90     2497.52     76.48 o 
 -12  12   3      799.44      788.88     44.85 o 
 -11  12   3      580.03      569.77     40.08 o 
 -10  12   3     5225.42     5128.13    108.41 o 
  -9  12   3      356.64      323.45     31.37 o 
  -8  12   3     2953.68     3040.26     63.94 o 
  -7  12   3     2387.00     2245.14     53.94 o 
  -6  12   3     2745.29     2582.93     43.05 o 
  -5  12   3    12284.66    12038.86    128.97 o 
  -4  12   3     6552.41     6256.74     78.91 o 
  -3  12   3       41.72       27.84     12.44 o 
  -2  12   3       15.87       -1.52     13.15 o 
  -1  12   3     5928.14     5979.41    121.79 o 
   0  12   3     8283.80     8061.88    140.64 o 
   1  12   3     4880.76     4666.98     84.23 o 
   2  12   3       73.99       93.90     18.89 o 
   3  12   3       54.14       65.68     18.02 o 
   4  12   3     4793.35     4624.31    104.21 o 
   5  12   3      392.29      324.14     40.01 o 
   6  12   3        8.99      -30.92     19.55 o 
   7  12   3      260.89      312.20     30.80 o 
   8  12   3     4610.06     4598.03     84.86 o 
 -14  13   3     1934.59     2039.71    143.44 o 
 -13  13   3     2563.62     2522.56     79.86 o 
 -12  13   3      255.76      279.42     35.75 o 
 -11  13   3        1.48      -20.10     26.36 o 
 -10  13   3     1227.02     1289.17     55.16 o 
  -9  13   3      599.39      542.10     39.44 o 
  -8  13   3    10045.62    10030.37    145.11 o 
  -7  13   3       18.12       10.16     18.30 o 
  -6  13   3       49.23       37.72     12.61 o 
  -5  13   3      147.65       99.32     16.47 o 
  -4  13   3      510.15      442.51     23.93 o 
  -3  13   3      170.69      177.94     20.94 o 
  -2  13   3     1371.62     1379.84     43.06 o 
  -1  13   3     4437.73     4387.71     95.19 o 
   0  13   3       11.20       43.37     23.84 o 
   1  13   3      332.56      394.56     29.49 o 
   2  13   3     1573.50     1691.28     52.28 o 
   3  13   3     2430.33     2403.06     60.84 o 
   4  13   3     2199.75     2222.47     59.40 o 
   5  13   3     4313.81     4217.87    122.78 o 
   6  13   3      609.36      588.24     39.41 o 
   7  13   3       27.99      -23.40     28.31 o 
   8  13   3      311.26      219.82     28.43 o 
 -13  14   3     1373.05     1244.64    103.46 o 
 -12  14   3      597.94      466.66     43.28 o 
 -11  14   3      157.56      160.74     32.66 o 
 -10  14   3       28.32       28.21     30.34 o 
  -9  14   3      309.21      307.25     37.50 o 
  -8  14   3     2205.84     2313.46     72.98 o 
  -7  14   3      908.92      853.45     38.83 o 
  -6  14   3     2169.99     2137.22     44.04 o 
  -5  14   3      191.28      162.57     18.80 o 
  -4  14   3     1196.21     1245.73     38.07 o 
  -3  14   3      301.75      294.50     23.31 o 
  -2  14   3       86.59       77.55     33.58 o 
  -1  14   3     1482.90     1378.40     55.72 o 
   0  14   3     1011.96     1205.93     45.11 o 
   1  14   3     5047.19     5223.18     96.72 o 
   2  14   3     5568.09     5704.87    103.04 o 
   3  14   3     2151.07     2201.54     76.01 o 
   4  14   3      454.51      490.71     51.18 o 
   5  14   3      727.81      568.31     69.83 o 
   6  14   3      440.01      388.87     39.12 o 
 -12  15   3      764.65      899.61     54.05 o 
 -11  15   3        8.02      -20.55     29.26 o 
 -10  15   3      313.86      404.92     40.97 o 
  -9  15   3      463.08      584.31     67.01 o 
  -8  15   3     3194.15     3120.31     88.32 o 
  -7  15   3     1719.30     1586.95     53.70 o 
  -6  15   3     1239.61     1229.69     35.56 o 
  -5  15   3       49.12       75.03     21.09 o 
  -4  15   3        1.20        3.75     17.17 o 
  -3  15   3     7171.58     7078.48    195.32 o 
  -2  15   3      373.68      403.77     36.25 o 
  -1  15   3     1461.41     1492.74     83.25 o 
   0  15   3       80.56      100.91     26.45 o 
   1  15   3     1974.52     1968.98     61.00 o 
   2  15   3     2896.85     2952.03    111.95 o 
   3  15   3      235.95      261.50     47.55 o 
   4  15   3       18.36       16.24     39.20 o 
   5  15   3      396.54      340.45     48.95 o 
 -12  16   3     1464.30     1646.51     84.48 o 
 -11  16   3       74.12      105.03     35.88 o 
 -10  16   3       35.62       15.98     31.76 o 
  -9  16   3       16.77       19.61     30.67 o 
  -8  16   3     2814.17     3058.64     91.91 o 
  -7  16   3     1852.16     1836.37     59.42 o 
  -6  16   3      147.48      162.79     30.68 o 
  -5  16   3        6.61        3.87     18.81 o 
  -4  16   3     2004.47     2063.83    113.01 o 
  -3  16   3     8098.59     8388.86    152.82 o 
  -2  16   3      775.35      730.03     45.32 o 
  -1  16   3     1864.44     1961.47     69.41 o 
   0  16   3       25.92       18.07     25.20 o 
   1  16   3     1831.74     1875.62     60.77 o 
   2  16   3     1100.46     1094.85     49.54 o 
   3  16   3      654.69      558.98     48.78 o 
   4  16   3       62.65       48.03     40.08 o 
 -10  17   3       16.15       23.86     39.43 o 
  -9  17   3     1070.47     1169.32     63.21 o 
  -8  17   3        3.66       37.34     33.49 o 
  -7  17   3     2699.77     2649.40     86.80 o 
  -6  17   3     1243.68     1206.24     47.02 o 
  -5  17   3      347.69      315.60     29.27 o 
  -4  17   3     1205.79     1150.91     53.96 o 
  -3  17   3      177.77      114.96     31.85 o 
  -2  17   3      719.33      579.53     43.90 o 
  -1  17   3      256.27      198.56     36.81 o 
   0  17   3      607.93      518.74     38.65 o 
   1  17   3     2738.81     2873.31     76.76 o 
   2  17   3        6.10       12.50     27.89 o 
  -9  18   3     2569.05     2744.20    233.24 o 
  -8  18   3      387.46      507.43     49.55 o 
  -7  18   3     1180.47     1164.78     62.59 o 
  -6  18   3     3068.30     3212.20     67.24 o 
  -5  18   3      742.94      798.47     46.63 o 
  -4  18   3      415.07      440.36     43.01 o 
  -3  18   3      236.12      188.92     35.54 o 
  -2  18   3       15.36       16.22     31.04 o 
  -1  18   3      108.05       98.35     34.67 o 
   0  18   3     2576.48     2454.42     72.47 o 
   1 -19   4      494.80      501.79     50.98 o 
   2 -19   4     1118.35      998.56     56.52 o 
   3 -19   4      900.44      981.27     67.63 o 
   4 -19   4     4943.13     4939.36    165.07 o 
   5 -19   4      637.36      682.39     53.82 o 
   6 -19   4      398.47      362.18     39.81 o 
  -2 -18   4       64.28       41.33     29.97 o 
  -1 -18   4     1672.97     1808.57     63.01 o 
   0 -18   4      213.56      195.03     38.99 o 
   1 -18   4       67.74       40.27     33.85 o 
   2 -18   4     2981.45     2994.98    114.16 o 
   3 -18   4      572.93      540.60     43.85 o 
   4 -18   4     1510.90     1304.40     71.51 o 
   5 -18   4      910.04     1196.18     65.62 o 
   6 -18   4      526.49      545.45     47.54 o 
   7 -18   4     1257.67     1232.40     91.69 o 
   8 -18   4      239.75      198.59     39.01 o 
   9 -18   4      292.43      275.79     53.28 o 
  -4 -17   4       80.26       64.02     36.51 o 
  -3 -17   4     1150.65     1068.32     66.43 o 
  -2 -17   4     1516.33     1660.15     59.58 o 
  -1 -17   4       21.70       -2.27     31.25 o 
   0 -17   4      377.11      341.18     40.75 o 
   1 -17   4     2644.05     2560.30     80.75 o 
   2 -17   4     2010.90     1997.02    109.36 o 
   3 -17   4       62.14       40.86     60.01 o 
   4 -17   4      528.97      490.11     47.77 o 
   5 -17   4       24.53       40.29     27.44 o 
   6 -17   4       85.42       82.99     23.39 o 
   7 -17   4      686.31      714.80     49.90 o 
   8 -17   4      244.97      272.45     39.93 o 
   9 -17   4      778.47      824.81     55.92 o 
  10 -17   4      738.61      848.66     66.68 o 
  -5 -16   4       20.64       18.08     37.11 o 
  -4 -16   4     1926.72     2031.77     75.59 o 
  -3 -16   4     4518.52     4743.29    139.50 o 
  -2 -16   4     1126.04     1125.71     48.50 o 
  -1 -16   4       47.16       48.68     29.58 o 
   0 -16   4       54.36       78.16     29.94 o 
   1 -16   4        6.32       -8.81     26.33 o 
   2 -16   4       37.57       26.56     35.99 o 
   3 -16   4     1008.12     1065.14     51.08 o 
   4 -16   4     2026.06     1999.79    109.53 o 
   5 -16   4      841.72      723.17     36.76 o 
   6 -16   4      132.82       96.06     21.55 o 
   7 -16   4     1219.48     1204.19     36.38 o 
   8 -16   4     1872.00     2054.96     74.97 o 
   9 -16   4     6139.81     6165.12    173.76 o 
  10 -16   4     3762.13     3884.13    106.02 o 
  11 -16   4      750.43      763.09     75.32 o 
  -6 -15   4      210.18      221.23     57.83 o 
  -5 -15   4       39.43        1.12     35.16 o 
  -4 -15   4     2340.58     2328.76    127.83 o 
  -3 -15   4     2058.34     2003.56     71.50 o 
  -2 -15   4     2746.33     2680.44     79.22 o 
  -1 -15   4       33.52        7.86     26.32 o 
   0 -15   4     1884.56     1716.48     62.78 o 
   1 -15   4     5298.21     5415.09     96.46 o 
   2 -15   4      130.49      101.07     26.65 o 
   3 -15   4     4788.65     4559.18     92.37 o 
   4 -15   4      900.70      964.78     35.29 o 
   5 -15   4      327.41      425.44     28.63 o 
   6 -15   4     1320.47     1226.96     41.61 o 
   7 -15   4     2340.81     2341.95     71.26 o 
   8 -15   4      355.02      310.21     37.28 o 
   9 -15   4     6784.16     6495.13    137.41 o 
  10 -15   4     1686.51     1861.75    121.62 o 
  11 -15   4       38.27       12.44     30.25 o 
  12 -15   4      114.54      113.04     41.93 o 
  -8 -14   4       77.45       81.01     42.29 o 
  -7 -14   4       35.06       42.46     26.68 o 
  -6 -14   4     1445.92     1410.47     86.39 o 
  -5 -14   4      206.38      172.00     37.63 o 
  -4 -14   4     1560.84     1533.96     61.98 o 
  -3 -14   4        3.07        2.81     26.48 o 
  -2 -14   4     4829.64     4999.21    136.54 o 
  -1 -14   4       82.68       88.32     26.48 o 
   0 -14   4     3979.90     3988.35     91.44 o 
   1 -14   4     1773.24     1926.07     53.30 o 
   2 -14   4     1476.11     1434.58     68.63 o 
   3 -14   4     8013.30     8119.34    108.42 o 
   4 -14   4     6725.52     7103.97     98.02 o 
   5 -14   4     5700.16     5854.99     96.31 o 
   6 -14   4     2877.30     2747.94     59.23 o 
   7 -14   4      471.14      553.29     23.34 o 
   8 -14   4       11.13       28.88     28.36 o 
   9 -14   4     2020.81     2034.76     70.57 o 
  10 -14   4      153.84      116.86     31.58 o 
  11 -14   4      351.76      343.46     40.28 o 
  12 -14   4       31.97       40.63     49.57 o 
  13 -14   4      154.65      182.05     51.48 o 
  -9 -13   4      855.20      839.93     46.91 o 
  -8 -13   4        1.22      -14.78     21.95 o 
  -7 -13   4        4.39      -34.50     17.25 o 
  -6 -13   4     3460.10     3438.93     59.72 o 
  -5 -13   4     6559.21     6557.88    123.22 o 
  -4 -13   4     1203.73     1112.19     52.30 o 
  -3 -13   4       61.14       60.39     25.80 o 
  -2 -13   4      737.20      726.71     41.43 o 
  -1 -13   4      126.25       78.53     42.21 o 
   0 -13   4    11378.87    10861.84    149.75 o 
   1 -13   4     3075.00     2759.85     63.30 o 
   2 -13   4       76.59       52.87     15.22 o 
   3 -13   4     3369.15     3323.95     58.54 o 
   4 -13   4     2607.55     2723.91     51.99 o 
   5 -13   4     1279.43     1359.88     41.22 o 
   6 -13   4      208.45      182.73     19.62 o 
   7 -13   4     1278.98     1298.39     53.04 o 
   8 -13   4     1024.96     1082.20     52.92 o 
   9 -13   4       12.70        5.09     24.16 o 
  10 -13   4      364.45      362.81     37.37 o 
  11 -13   4      279.91      338.53     39.11 o 
  12 -13   4      513.30      489.72     42.83 o 
  13 -13   4      330.61      295.89     39.91 o 
  -9 -12   4     1119.99     1238.13     45.53 o 
  -8 -12   4     1247.72     1319.84     46.13 o 
  -7 -12   4        1.89      -10.38     16.26 o 
  -6 -12   4     2442.12     2369.45     45.12 o 
  -5 -12   4     3770.81     3727.41     88.32 o 
  -4 -12   4     1310.86     1346.27     30.90 o 
  -3 -12   4      886.78      929.46     31.27 o 
  -2 -12   4     1611.68     1527.90     43.39 o 
  -1 -12   4      481.09      539.37     48.59 o 
   0 -12   4     6990.25     6732.59    103.02 o 
   1 -12   4        5.73       16.09     13.54 o 
   2 -12   4     1085.58     1065.43     25.83 o 
   3 -12   4       11.67       24.59     11.65 o 
   4 -12   4       50.72       43.86     13.74 o 
   5 -12   4     5829.15     5649.68     81.38 o 
   6 -12   4      282.59      287.65     18.43 o 
   7 -12   4      217.20      211.10     27.53 o 
   8 -12   4        2.33       -9.42     20.59 o 
   9 -12   4     1143.19     1179.41     52.19 o 
  10 -12   4     5894.36     5990.00    122.58 o 
  11 -12   4      670.25      609.95     56.00 o 
  12 -12   4      696.16      681.23     34.89 o 
  13 -12   4      354.79      335.67     28.65 o 
  14 -12   4      872.49      910.43     61.10 o 
 -10 -11   4        2.61      -18.81     24.66 o 
  -9 -11   4     3317.73     3613.33    165.18 o 
  -8 -11   4     1314.42     1362.24     66.41 o 
  -7 -11   4      728.44      705.31     43.93 o 
  -6 -11   4      191.34      188.32     19.74 o 
  -5 -11   4       15.77       14.53     12.96 o 
  -4 -11   4     2976.07     2872.62     45.05 o 
  -3 -11   4     3921.59     3919.46     54.31 o 
  -2 -11   4     4194.32     4163.08     48.09 o 
  -1 -11   4      262.03      229.36     13.00 o 
   0 -11   4     1405.09     1375.21     28.69 o 
   1 -11   4     9203.51     9236.63    103.98 o 
   2 -11   4       45.29       52.18      9.30 o 
   3 -11   4      220.72      228.63     15.38 o 
   4 -11   4      192.32      167.01     13.69 o 
   5 -11   4     9856.87     9736.60    122.75 o 
   6 -11   4        0.24      -10.42     10.12 o 
   7 -11   4      188.23      206.36     25.68 o 
   8 -11   4     1299.18     1312.82     59.33 o 
   9 -11   4     1385.43     1290.13     52.22 o 
  10 -11   4     5223.54     5299.99     87.41 o 
  11 -11   4     5409.00     5404.79     89.85 o 
  12 -11   4      127.48      158.26     21.48 o 
  13 -11   4      423.55      402.17     39.03 o 
  14 -11   4       78.88       59.97     31.25 o 
 -11 -10   4     2688.02     2644.65     85.61 o 
 -10 -10   4       18.33       -8.11     25.28 o 
  -9 -10   4      255.80      260.12     31.86 o 
  -8 -10   4     1186.79     1193.09     40.79 o 
  -7 -10   4      699.19      627.56     24.80 o 
  -6 -10   4     2631.87     2577.76     49.47 o 
  -5 -10   4     1139.68     1128.82     31.09 o 
  -4 -10   4     1128.48     1107.94     24.77 o 
  -3 -10   4       28.04       24.16     10.13 o 
  -2 -10   4     4237.18     4089.83     43.95 o 
  -1 -10   4     9001.88     8978.53     75.98 o 
   0 -10   4    13554.83    14178.44    110.31 o 
   1 -10   4     8617.34     8928.98     80.52 o 
   2 -10   4     7830.52     7746.68     71.14 o 
   3 -10   4     1147.14     1117.37     22.25 o 
   4 -10   4    13748.68    13693.12    138.95 o 
   5 -10   4     7199.57     7250.49     82.41 o 
   6 -10   4      833.10      829.63     23.62 o 
   7 -10   4     9035.09     9081.16    150.45 o 
   8 -10   4     4021.91     3859.50     66.51 o 
   9 -10   4     2202.59     2136.33     60.80 o 
  10 -10   4     2629.56     2626.82     53.97 o 
  11 -10   4     1690.07     1738.57     44.70 o 
  12 -10   4       51.35       67.62     25.80 o 
  13 -10   4      904.42     1008.18     52.16 o 
  14 -10   4      290.54      321.99     39.69 o 
 -12  -9   4       45.66       58.53     35.14 o 
 -11  -9   4     1964.52     2133.18     73.70 o 
 -10  -9   4       26.69       31.66     27.06 o 
  -9  -9   4     3757.42     3600.69    156.05 o 
  -8  -9   4     2989.19     3108.79    122.34 o 
  -7  -9   4     1351.86     1322.28     32.98 o 
  -6  -9   4     1866.52     1855.08     35.03 o 
  -5  -9   4     9198.69     8933.74    103.39 o 
  -4  -9   4     7625.14     7539.26     77.11 o 
  -3  -9   4       24.47       35.55      8.85 o 
  -2  -9   4     2519.87     2528.41     33.91 o 
  -1  -9   4    11795.01    11542.33     81.45 o 
   0  -9   4      271.39      318.85     12.41 o 
   1  -9   4     9996.09    10263.06     83.29 o 
   2  -9   4     3689.90     3759.48     35.73 o 
   3  -9   4      337.20      371.57     12.06 o 
   4  -9   4    23399.16    23698.07    207.08 o 
   5  -9   4     6239.61     6411.61     67.33 o 
   6  -9   4        8.26        8.92      8.59 o 
   7  -9   4    14204.22    14094.48    172.28 o 
   8  -9   4     1555.04     1583.23     37.83 o 
   9  -9   4     2237.51     2270.71     46.60 o 
  10  -9   4     1962.37     1909.18     43.35 o 
  11  -9   4      376.99      402.99     31.87 o 
  12  -9   4      188.83      221.21     31.89 o 
  13  -9   4     1842.84     1838.69     64.11 o 
  14  -9   4      275.96      197.12     32.10 o 
  15  -9   4       20.10       -4.81     30.66 o 
 -12  -8   4      782.30      736.31    110.05 o 
 -11  -8   4      179.45      122.29     31.11 o 
 -10  -8   4     2944.50     2894.00    110.15 o 
  -9  -8   4     1194.13     1133.25     44.48 o 
  -8  -8   4      636.33      664.40     33.55 o 
  -7  -8   4     1941.69     1774.17     35.19 o 
  -6  -8   4     4686.55     4677.76     63.38 o 
  -5  -8   4    27220.48    26553.27    247.39 o 
  -4  -8   4    16944.58    16431.28    141.56 o 
  -3  -8   4     4696.88     4643.17     57.70 o 
  -2  -8   4      325.87      319.58     12.72 o 
  -1  -8   4     3242.42     3206.55     29.79 o 
   0  -8   4     8682.27     8517.43     69.81 o 
   1  -8   4    37631.28    37800.57    252.02 o 
   2  -8   4      176.04      192.87      8.59 o 
   3  -8   4      380.19      318.67     11.88 o 
   4  -8   4     1661.11     1737.04     21.10 o 
   5  -8   4     1199.62     1150.97     27.45 o 
   6  -8   4       17.13       38.98      7.31 o 
   7  -8   4      375.79      369.95     16.87 o 
   8  -8   4     9248.20     9169.43    108.17 o 
   9  -8   4      128.21      117.21     17.15 o 
  10  -8   4      263.05      264.04     25.58 o 
  11  -8   4       59.70       14.47     20.62 o 
  12  -8   4      800.97      805.59     42.18 o 
  13  -8   4     4122.07     4292.68     98.19 o 
  14  -8   4     1345.25     1277.74     65.20 o 
  15  -8   4      986.03     1049.99     76.39 o 
 -13  -7   4      440.81      448.80     42.22 o 
 -12  -7   4     2049.97     1768.07     65.20 o 
 -11  -7   4       21.04       32.38     29.60 o 
 -10  -7   4     6253.40     6444.39    110.47 o 
  -9  -7   4      305.53      262.23     25.62 o 
  -8  -7   4     2864.18     2786.27     65.31 o 
  -7  -7   4      239.39      272.30     23.01 o 
  -6  -7   4     5134.21     5127.58     64.95 o 
  -5  -7   4      637.26      588.85     20.10 o 
  -4  -7   4     9165.19     9127.45     85.13 o 
  -3  -7   4     1236.05     1154.87     26.29 o 
  -2  -7   4     4312.60     4777.76     40.28 o 
  -1  -7   4      876.94      802.82     12.86 o 
   0  -7   4     1347.13     1438.57     17.78 o 
   1  -7   4    11754.54    11108.79     82.60 o 
   2  -7   4       62.72       84.26      5.76 o 
   3  -7   4    20407.20    20726.03    179.65 o 
   4  -7   4     1664.40     1495.18     21.18 o 
   5  -7   4     3716.24     3850.83     34.27 o 
   6  -7   4      129.73      135.34      8.68 o 
   7  -7   4       10.42        9.87      6.75 o 
   8  -7   4      941.12     1018.90     29.17 o 
   9  -7   4      837.83      776.81     27.82 o 
  10  -7   4     1151.70     1221.08     34.79 o 
  11  -7   4     5364.95     5428.34    160.11 o 
  12  -7   4     1433.60     1523.36     74.01 o 
  13  -7   4      245.66      227.55     29.80 o 
  14  -7   4      896.88      893.68     54.92 o 
  15  -7   4     1377.80     1400.53    119.08 o 
 -13  -6   4      836.32      913.84     49.95 o 
 -12  -6   4      683.35      699.32     47.94 o 
 -11  -6   4     2267.33     2298.21     69.47 o 
 -10  -6   4     5634.52     5688.92     99.09 o 
  -9  -6   4      236.02      239.84     24.18 o 
  -8  -6   4     8162.65     7908.78    116.80 o 
  -7  -6   4      199.78      192.03     19.14 o 
  -6  -6   4     1295.71     1220.80     28.78 o 
  -5  -6   4     1065.41     1097.66     25.34 o 
  -4  -6   4     7305.47     7409.21     76.11 o 
  -3  -6   4     4840.43     4858.81     49.37 o 
  -2  -6   4     4103.78     4158.48     35.01 o 
  -1  -6   4     1762.80     1786.35     20.51 o 
   0  -6   4     2927.36     2850.30     28.89 o 
   1  -6   4    11578.18    12002.17     91.93 o 
   2  -6   4     1445.37     1402.54     18.33 o 
   3  -6   4     9851.35     9806.78     90.25 o 
   4  -6   4       21.71       43.59      4.66 o 
   5  -6   4       32.37       16.04      4.90 o 
   6  -6   4    22877.58    22598.23    229.72 o 
   7  -6   4     3868.06     3732.31     42.55 o 
   8  -6   4     2807.18     2744.45     48.53 o 
   9  -6   4        7.79       15.61     12.48 o 
  10  -6   4     3425.37     3516.92     65.84 o 
  11  -6   4     3093.19     3144.15     63.62 o 
  12  -6   4     1405.79     1357.64     44.51 o 
  13  -6   4      536.59      586.18     36.17 o 
  14  -6   4        6.80        0.78     43.68 o 
  15  -6   4        1.52       -7.17     30.17 o 
 -14  -5   4      467.04      422.87     91.66 o 
 -13  -5   4      133.25       86.40     33.66 o 
 -12  -5   4     6982.73     7234.87    225.22 o 
 -11  -5   4      100.78       99.40     25.26 o 
 -10  -5   4     2587.19     2515.35     59.51 o 
  -9  -5   4      825.36      853.88     34.83 o 
  -8  -5   4      700.20      552.79     34.05 o 
  -7  -5   4     6700.35     6577.31     97.62 o 
  -6  -5   4      402.70      432.50     20.34 o 
  -5  -5   4       60.77       55.56      9.11 o 
  -4  -5   4     3427.06     3638.91     42.44 o 
  -3  -5   4     5255.82     5122.04     49.67 o 
  -2  -5   4     2315.17     2465.19     22.78 o 
  -1  -5   4     3381.92     3375.98     31.65 o 
   0  -5   4    17326.76    18423.75    127.61 o 
   1  -5   4    33025.54    32821.83    521.07 o 
   2  -5   4    24174.12    24998.79    204.42 o 
   3  -5   4        5.40       10.65      3.97 o 
   4  -5   4       93.99       96.53      5.42 o 
   5  -5   4     9796.16    10106.33     75.05 o 
   6  -5   4    46563.83    47098.60    394.39 o 
   7  -5   4      345.83      373.24     15.67 o 
   8  -5   4     6665.19     6707.75     85.92 o 
   9  -5   4     3194.38     3235.40     59.69 o 
  10  -5   4     1131.48     1106.71     53.67 o 
  11  -5   4      774.17      753.86     31.84 o 
  12  -5   4     1310.12     1250.55     43.46 o 
  13  -5   4        9.73       28.15     21.21 o 
  14  -5   4       20.31      -11.03     26.76 o 
  15  -5   4     2314.62     2373.40     85.75 o 
 -14  -4   4      373.33      339.25     46.76 o 
 -13  -4   4       33.73       69.48     31.23 o 
 -12  -4   4      758.76      816.25     56.26 o 
 -11  -4   4       90.66       84.51     20.71 o 
 -10  -4   4     1272.50     1208.05     40.85 o 
  -9  -4   4       14.55        5.27     14.18 o 
  -8  -4   4     9898.43     9863.46    132.79 o 
  -7  -4   4     2772.40     2774.95     53.55 o 
  -6  -4   4     3748.30     3866.54     51.92 o 
  -5  -4   4      576.43      580.78     15.00 o 
  -4  -4   4     1491.17     1465.20     21.32 o 
  -3  -4   4    71629.19    69726.41    594.31 o 
  -2  -4   4      698.60      840.75     11.14 o 
  -1  -4   4     2148.37     2174.27     20.06 o 
   0  -4   4     7963.87     8555.45    102.38 o 
   1  -4   4     7700.82     8433.62     86.15 o 
   2  -4   4    26281.93    27552.84    228.57 o 
   3  -4   4     2985.98     2717.97     25.06 o 
   4  -4   4     6928.01     7150.12     61.11 o 
   5  -4   4    17201.35    17630.99    170.74 o 
   6  -4   4    11004.67    10737.54    120.72 o 
   7  -4   4     1067.05     1110.37     25.45 o 
   8  -4   4     5656.15     5801.44     93.49 o 
   9  -4   4     1609.76     1718.89     35.98 o 
  10  -4   4    10253.86    10578.64    142.68 o 
  11  -4   4      329.47      335.29     23.80 o 
  12  -4   4     1071.08     1146.78     46.09 o 
  13  -4   4       47.43        4.51     20.39 o 
  14  -4   4     2192.18     2332.14     80.17 o 
  15  -4   4     3625.60     3730.50     84.85 o 
 -14  -3   4      843.15      823.17     59.56 o 
 -13  -3   4      252.09      257.28     35.44 o 
 -12  -3   4     1887.05     1910.16     63.31 o 
 -11  -3   4      594.71      642.26     50.72 o 
 -10  -3   4     2427.21     2576.87     56.32 o 
  -9  -3   4     2884.11     2872.36     57.27 o 
  -8  -3   4     5256.54     5148.96     80.57 o 
  -7  -3   4     3523.47     3544.00     60.09 o 
  -6  -3   4       82.84       84.39     13.24 o 
  -5  -3   4    14513.63    14671.86    171.22 o 
  -4  -3   4    10699.78    10411.86    107.80 o 
  -3  -3   4    38737.08    38038.52    314.65 o 
  -2  -3   4     7183.98     7198.38     62.35 o 
  -1  -3   4    33091.55    33906.73    255.65 o 
   0  -3   4       84.38       64.16      4.87 o 
   1  -3   4     7746.09     7778.15     88.33 o 
   2  -3   4    29125.56    31226.38    260.65 o 
   3  -3   4    12486.29    12254.65    111.74 o 
   4  -3   4      931.99     1090.62     16.43 o 
   5  -3   4     4124.09     4471.61     57.27 o 
   6  -3   4     7803.49     7874.42     92.61 o 
   7  -3   4       11.40       37.25      9.70 o 
   8  -3   4      137.44      176.13     12.89 o 
   9  -3   4     4592.77     4719.04     68.20 o 
  10  -3   4     3553.79     3578.57     78.49 o 
  11  -3   4       21.01       31.64     16.40 o 
  12  -3   4      920.59      922.43     41.96 o 
  13  -3   4     1917.08     1935.06    152.31 o 
  14  -3   4     3638.26     3765.43    104.55 o 
  15  -3   4     1705.15     1642.68     54.93 o 
 -15  -2   4     1219.15     1365.80     61.28 o 
 -14  -2   4     1500.45     1652.11    111.58 o 
 -13  -2   4      323.34      264.55     33.89 o 
 -12  -2   4     1971.09     1933.81     51.05 o 
 -11  -2   4      461.38      505.25     27.16 o 
 -10  -2   4     1396.96     1384.69     38.98 o 
  -9  -2   4    27417.91    26600.82    303.96 o 
  -8  -2   4     1666.90     1710.25     53.39 o 
  -7  -2   4    13378.35    13635.35    145.84 o 
  -6  -2   4    13523.83    13419.58    141.46 o 
  -5  -2   4     6907.89     6832.02     77.84 o 
  -4  -2   4    14210.33    13882.86    157.89 o 
  -3  -2   4     6196.53     6155.43     73.16 o 
  -2  -2   4       45.89      105.69      4.87 o 
  -1  -2   4    14157.22    15438.68    129.36 o 
   0  -2   4    42199.25    46238.86    482.00 o 
   1  -2   4      168.17      171.82     14.14 o 
   2  -2   4        7.19       -6.48      3.24 o 
   3  -2   4    33143.06    34521.76    298.90 o 
   4  -2   4    27352.18    27721.28    234.70 o 
   5  -2   4     6562.35     6820.74     80.20 o 
   6  -2   4     4199.60     4550.70     59.93 o 
   7  -2   4     1220.09     1055.39     33.95 o 
   8  -2   4     2728.91     2805.93     98.27 o 
   9  -2   4     4645.82     5017.87     79.40 o 
  10  -2   4      753.82      728.78     30.23 o 
  11  -2   4     1860.49     1974.77     56.76 o 
  12  -2   4        8.18        0.54     19.99 o 
  13  -2   4     4412.65     4621.33    180.81 o 
  14  -2   4      354.28      455.31     55.68 o 
  15  -2   4       56.50       30.25     24.24 o 
 -15  -1   4       25.53       10.88     25.06 o 
 -14  -1   4     1740.66     1848.23    112.54 o 
 -13  -1   4     3505.92     3659.52     92.44 o 
 -12  -1   4      513.41      482.14     27.29 o 
 -11  -1   4      270.69      246.08     20.99 o 
 -10  -1   4      630.37      607.68     22.04 o 
  -9  -1   4    20265.48    19874.05    200.95 o 
  -8  -1   4       35.73       48.74      7.71 o 
  -7  -1   4      824.76      886.56     17.42 o 
  -6  -1   4     4362.94     4367.99     50.59 o 
  -5  -1   4     3888.09     4050.58     50.31 o 
  -4  -1   4     1231.21     1087.72     34.06 o 
  -3  -1   4     4217.50     4522.37     65.53 o 
  -2  -1   4    33794.47    34683.86    420.74 o 
  -1  -1   4     4128.29     3971.11     46.40 o 
   0  -1   4    32440.95    32161.54    387.03 o 
   1  -1   4       38.56       76.25      6.76 o 
   2  -1   4     1650.10     1450.62     16.48 o 
   3  -1   4      260.49      273.80     11.67 o 
   4  -1   4    35456.91    36711.09    292.00 o 
   5  -1   4     4519.88     4373.37     62.69 o 
   6  -1   4      370.88      295.20     11.55 o 
   7  -1   4    12737.61    12892.35    128.97 o 
   8  -1   4        1.81       21.34     12.89 o 
   9  -1   4    10787.86    10749.45    142.05 o 
  10  -1   4       11.19       25.84     17.05 o 
  11  -1   4     2265.49     2308.74     63.10 o 
  12  -1   4      574.44      507.88     56.92 o 
  13  -1   4      102.21       87.94     25.60 o 
  14  -1   4     1312.95     1365.24    111.15 o 
  15  -1   4       22.65       14.52     24.44 o 
 -15   0   4      296.27      366.36     31.23 o 
 -14   0   4     2473.83     2604.45     73.44 o 
 -13   0   4     3528.39     3646.90     75.37 o 
 -12   0   4     1653.93     1599.83     37.30 o 
 -11   0   4      492.08      496.54     19.82 o 
 -10   0   4       11.73       23.83      9.47 o 
  -9   0   4     1179.36     1022.52     17.89 o 
  -8   0   4     2902.54     2732.15     61.77 o 
  -7   0   4      548.69      563.33     21.10 o 
  -6   0   4     5966.03     5854.85     68.21 o 
  -5   0   4     4580.08     4777.38     55.93 o 
  -4   0   4    11961.96    12573.64    141.76 o 
  -3   0   4    10691.68    10554.48    135.52 o 
  -2   0   4     4309.96     5044.05     54.55 o 
  -1   0   4     7054.07     6994.51     75.43 o 
   0   0   4    10733.24    10794.94    164.08 o 
   1   0   4     3642.47     3710.37     44.66 o 
   2   0   4     7905.37     8100.10     68.11 o 
   3   0   4    11034.48    10757.34    107.45 o 
   4   0   4       42.01       94.18      5.14 o 
   5   0   4      111.56       67.64      4.04 o 
   6   0   4     4554.30     4550.66     45.98 o 
   7   0   4    26362.88    27146.21    283.47 o 
   8   0   4      402.31      409.14     31.98 o 
   9   0   4      236.79      247.36     22.31 o 
  10   0   4     5243.97     5208.83    117.15 o 
  11   0   4      913.19      843.94     41.41 o 
  12   0   4     2241.76     2205.23     58.30 o 
  13   0   4        0.70        5.19     21.65 o 
  14   0   4      434.64      430.65     33.81 o 
 -15   1   4     4610.50     4771.09    205.14 o 
 -14   1   4     2771.03     2818.30     61.45 o 
 -13   1   4       82.60       74.37     19.28 o 
 -12   1   4      503.05      478.48     21.11 o 
 -11   1   4      499.42      540.34     19.41 o 
 -10   1   4     2615.75     2579.14     42.45 o 
  -9   1   4     1997.42     1900.51     28.45 o 
  -8   1   4     1160.54     1202.75     24.24 o 
  -7   1   4     2848.35     2667.23     38.00 o 
  -6   1   4      376.46      407.01     21.60 o 
  -5   1   4      123.81      228.06     14.02 o 
  -4   1   4     5232.21     5067.22     62.94 o 
  -3   1   4     4180.56     4567.92     54.46 o 
  -2   1   4    81954.94    85827.16    933.55 o 
  -1   1   4      512.30      356.93      8.36 o 
   0   1   4     1250.27     1315.88     16.05 o 
   1   1   4     2301.36     2534.15     29.69 o 
   2   1   4    62980.55    64119.69    618.43 o 
   3   1   4    53464.95    52569.89    446.83 o 
   4   1   4    22422.60    23957.96    181.83 o 
   5   1   4     1017.17      893.63     13.02 o 
   6   1   4      936.35      886.02     16.79 o 
   7   1   4      737.02      753.00     20.53 o 
   8   1   4        2.02       11.70     14.19 o 
   9   1   4      744.86      714.53     33.94 o 
  10   1   4     2911.64     2909.57     60.24 o 
  11   1   4     7022.45     6640.18    102.64 o 
  12   1   4      353.62      347.57     29.87 o 
  13   1   4      783.95      804.07     40.58 o 
  14   1   4      177.37      167.89     37.54 o 
 -16   2   4      281.77      222.12     73.90 o 
 -15   2   4     2286.34     2377.67     71.32 o 
 -14   2   4     1708.67     1768.64     73.58 o 
 -13   2   4     3372.83     3211.27     67.32 o 
 -12   2   4      462.68      479.07     20.74 o 
 -11   2   4      275.14      329.33     29.95 o 
 -10   2   4     1557.06     1498.28     25.76 o 
  -9   2   4     4476.19     4260.30     79.22 o 
  -8   2   4    13522.30    13699.21    244.50 o 
  -7   2   4    19292.55    19552.98    268.00 o 
  -6   2   4    16692.33    16015.07    220.16 o 
  -5   2   4      332.09      402.15     19.01 o 
  -4   2   4      292.31      397.75      8.89 o 
  -3   2   4     2361.88     2442.99     28.30 o 
  -2   2   4    62385.16    65905.40    582.45 o 
  -1   2   4       64.75       54.53      3.21 o 
   0   2   4     4372.15     4785.16     46.30 o 
   1   2   4     3696.40     3869.80     37.41 o 
   2   2   4     2566.60     2656.83     28.78 o 
   3   2   4    28987.31    28515.00    227.93 o 
   4   2   4    16984.70    16951.16    140.86 o 
   5   2   4     8364.88     8430.39     92.99 o 
   6   2   4      613.95      575.12     15.47 o 
   7   2   4    15078.18    15032.96    186.08 o 
   8   2   4      727.30      673.83     23.87 o 
   9   2   4      592.56      581.44     29.72 o 
  10   2   4     2384.58     2463.21     55.40 o 
  11   2   4     2601.49     2510.70     58.21 o 
  12   2   4     2076.47     1882.73     75.49 o 
  13   2   4        3.78       27.99     30.73 o 
  14   2   4      508.16      454.49     48.60 o 
 -16   3   4     2645.83     2748.42    143.50 o 
 -15   3   4      415.19      382.25     49.06 o 
 -14   3   4      316.48      400.22     42.45 o 
 -13   3   4     2072.27     2213.46     77.07 o 
 -12   3   4     2093.16     2095.03     80.67 o 
 -11   3   4     6042.57     6301.58    119.15 o 
 -10   3   4      472.91      454.13     37.03 o 
  -9   3   4     2797.25     2678.73     68.95 o 
  -8   3   4    32610.18    32633.02    432.35 o 
  -7   3   4    16707.54    16512.13    229.81 o 
  -6   3   4     7489.40     6869.61     78.06 o 
  -5   3   4     8802.48     9527.76     92.41 o 
  -4   3   4     7504.32     8111.56     79.76 o 
  -3   3   4    16319.19    15911.55    164.07 o 
  -2   3   4    16784.82    18354.88    149.36 o 
  -1   3   4    26117.58    26940.95    182.54 o 
   0   3   4     5886.39     5712.55     62.45 o 
   1   3   4      902.28     1007.33     13.03 o 
   2   3   4     1081.02     1105.45     16.48 o 
   3   3   4     1093.32     1034.70     14.14 o 
   4   3   4     4454.29     4334.52     48.50 o 
   5   3   4     9115.31     9056.91     76.66 o 
   6   3   4     1114.62     1123.66     20.65 o 
   7   3   4     9695.48     9349.75    109.74 o 
   8   3   4      630.51      636.09     27.75 o 
   9   3   4     2010.02     1896.57     58.64 o 
  10   3   4    10441.26    10421.87    172.38 o 
  11   3   4       10.92       18.97     27.90 o 
  12   3   4     1562.29     1460.57     70.22 o 
  13   3   4      366.95      364.08     44.61 o 
 -16   4   4     4165.63     4513.12    257.59 o 
 -15   4   4       65.02      110.59     27.21 o 
 -14   4   4      124.23      133.51     19.53 o 
 -13   4   4     1305.67     1310.02     57.60 o 
 -12   4   4     2532.72     2590.31    149.38 o 
 -11   4   4     5523.24     5802.65    112.22 o 
 -10   4   4      287.83      314.48     19.79 o 
  -9   4   4      367.16      361.28     15.49 o 
  -8   4   4     9644.42     9692.56     99.42 o 
  -7   4   4      430.43      411.28     12.91 o 
  -6   4   4      113.49      191.57      9.80 o 
  -5   4   4      885.92     1074.82     20.81 o 
  -4   4   4      955.62      947.71     14.23 o 
  -3   4   4    35852.88    37702.91    320.27 o 
  -2   4   4      472.47      587.50      9.10 o 
  -1   4   4    34588.62    34973.20    236.13 o 
   0   4   4     1602.88     1585.28     17.04 o 
   1   4   4    20721.91    21226.51    147.16 o 
   2   4   4       58.80       52.72      5.08 o 
   3   4   4    20720.66    21349.75    167.36 o 
   4   4   4     3551.66     3726.16     45.02 o 
   5   4   4     2762.47     2676.23     37.19 o 
   6   4   4      834.75      799.91     20.53 o 
   7   4   4       35.99       60.43      9.60 o 
   8   4   4      953.23      918.39     55.68 o 
   9   4   4     1072.31     1136.90     41.20 o 
  10   4   4     7553.82     7700.18    140.99 o 
  11   4   4       96.37       59.78     40.66 o 
  12   4   4      348.02      403.02     45.53 o 
  13   4   4       25.35        3.61     33.99 o 
 -16   5   4      269.25      234.16     42.22 o 
 -15   5   4        6.11       35.05     39.95 o 
 -14   5   4      913.22      980.66     40.01 o 
 -13   5   4     2831.67     2680.54    100.39 o 
 -12   5   4     7677.23     7660.29    123.80 o 
 -11   5   4     2102.27     2111.05     53.86 o 
 -10   5   4     1641.39     1691.10     30.12 o 
  -9   5   4      823.65      765.69     19.95 o 
  -8   5   4     1366.05     1248.70     24.08 o 
  -7   5   4      867.61      811.02     18.56 o 
  -6   5   4       27.51       26.61      6.11 o 
  -5   5   4      588.17      503.45     15.59 o 
  -4   5   4     1142.40      866.26     13.82 o 
  -3   5   4    10585.66    10817.50     97.54 o 
  -2   5   4      197.70      234.86     12.52 o 
  -1   5   4    18827.93    18115.26    126.92 o 
   0   5   4    22287.45    22835.07    169.82 o 
   1   5   4    16968.33    16697.95    113.02 o 
   2   5   4     3567.50     3382.77     36.64 o 
   3   5   4      525.18      513.11     11.65 o 
   4   5   4       31.27       39.43      7.51 o 
   5   5   4     2595.71     2522.51     38.82 o 
   6   5   4     3008.10     2863.60     55.82 o 
   7   5   4       44.90       55.47     11.38 o 
   8   5   4     2376.60     2220.54     53.31 o 
   9   5   4      438.36      502.88     30.59 o 
  10   5   4       12.19        2.61     23.01 o 
  11   5   4      522.01      493.97     46.06 o 
  12   5   4     2009.00     1846.33     80.51 o 
  13   5   4     1762.32     1967.04    139.84 o 
 -16   6   4      426.60      437.50     34.17 o 
 -15   6   4       46.39       67.26     45.83 o 
 -14   6   4       39.54       21.38     19.60 o 
 -13   6   4     1921.61     2000.14     50.72 o 
 -12   6   4       78.68       84.16     35.26 o 
 -11   6   4      946.81      943.20     48.96 o 
 -10   6   4     1305.49     1336.99     32.25 o 
  -9   6   4     2537.60     2590.45     34.97 o 
  -8   6   4     1667.77     1715.66     24.90 o 
  -7   6   4     9062.98     8957.48     82.87 o 
  -6   6   4     2612.22     2677.14     38.94 o 
  -5   6   4      771.75      842.90     13.82 o 
  -4   6   4    16351.46    16552.43    145.58 o 
  -3   6   4    38350.75    39671.17    317.63 o 
  -2   6   4     7766.43     8366.15     73.08 o 
  -1   6   4    18026.21    17374.23    120.61 o 
   0   6   4    10683.36    10735.62     89.85 o 
   1   6   4       93.46      127.27      5.98 o 
   2   6   4     9257.82     9224.11     73.38 o 
   3   6   4      595.93      645.81     15.47 o 
   4   6   4     6120.57     6317.34     70.10 o 
   5   6   4     7527.77     7361.71     88.79 o 
   6   6   4     4052.85     4186.14     57.99 o 
   7   6   4       20.06       46.78     13.66 o 
   8   6   4        1.93      -10.45     16.33 o 
   9   6   4     1100.72     1019.30     41.65 o 
  10   6   4     1280.90     1158.89     62.52 o 
  11   6   4     4126.31     3959.35    117.41 o 
  12   6   4     2787.60     2638.79     98.78 o 
 -16   7   4      278.74      281.70     31.28 o 
 -15   7   4       21.72       22.52     23.26 o 
 -14   7   4      298.32      358.70     27.88 o 
 -13   7   4       31.35        7.20     17.15 o 
 -12   7   4     8469.15     8277.96    133.79 o 
 -11   7   4      330.35      348.52     22.19 o 
 -10   7   4       36.55       52.87     14.49 o 
  -9   7   4     1392.33     1492.25     34.66 o 
  -8   7   4      974.04     1058.64     28.67 o 
  -7   7   4    29287.03    29424.09    314.64 o 
  -6   7   4    11561.61    11639.50    117.81 o 
  -5   7   4     1854.20     2079.75     31.05 o 
  -4   7   4     6860.01     6749.04     61.55 o 
  -3   7   4       42.64       62.80      8.72 o 
  -2   7   4        5.53       13.02      6.07 o 
  -1   7   4     9671.18     9024.76     70.34 o 
   0   7   4      129.57      104.59      5.92 o 
   1   7   4     4267.25     4200.70     37.53 o 
   2   7   4     2994.28     3105.06     50.39 o 
   3   7   4     3146.83     3240.01     36.79 o 
   4   7   4     3161.61     3016.79     43.87 o 
   5   7   4     1207.20     1121.64     37.30 o 
   6   7   4    18009.12    17465.77    176.67 o 
   7   7   4      371.02      388.07     24.09 o 
   8   7   4     3440.07     3499.15     56.69 o 
   9   7   4      393.22      385.18     30.89 o 
  10   7   4      361.50      419.86     70.93 o 
  11   7   4     5062.85     4843.59    135.00 o 
  12   7   4     2748.33     2629.30    138.82 o 
 -15   8   4     2679.44     2844.43     95.90 o 
 -14   8   4      897.52      958.66     43.35 o 
 -13   8   4       22.75        7.14     19.10 o 
 -12   8   4     5654.52     5906.44    108.07 o 
 -11   8   4        0.41       27.59     16.41 o 
 -10   8   4     4927.69     4791.85    115.08 o 
  -9   8   4     1192.49     1121.12     36.00 o 
  -8   8   4      224.78      205.86     16.78 o 
  -7   8   4     9695.90     9658.54    125.39 o 
  -6   8   4    16935.20    17055.22    202.89 o 
  -5   8   4     3175.12     3080.47     50.43 o 
  -4   8   4      227.65      247.96     11.47 o 
  -3   8   4    14199.72    14189.37    131.45 o 
  -2   8   4     3174.65     3245.83     35.75 o 
  -1   8   4     7402.34     7410.99     60.45 o 
   0   8   4      267.12      317.94     10.92 o 
   1   8   4      187.47      206.95      8.43 o 
   2   8   4     6384.29     6441.75     59.87 o 
   3   8   4     9498.78     9357.94     81.89 o 
   4   8   4     1947.24     1882.77     35.07 o 
   5   8   4      578.40      524.24     23.12 o 
   6   8   4     4444.12     4375.07     68.80 o 
   7   8   4      221.81      253.07     20.23 o 
   8   8   4     3232.34     3300.38     57.67 o 
   9   8   4     1750.41     1738.58     84.48 o 
  10   8   4      791.62      800.22     48.32 o 
  11   8   4     3364.50     3368.63    113.79 o 
 -15   9   4     5666.75     6150.33    121.43 o 
 -14   9   4        5.63      -28.21     32.03 o 
 -13   9   4     2002.19     2067.61     61.10 o 
 -12   9   4     1613.09     1617.09     53.07 o 
 -11   9   4      964.23     1007.61     72.68 o 
 -10   9   4    12697.18    12651.96    192.50 o 
  -9   9   4       17.34       54.49     33.97 o 
  -8   9   4     1709.00     1657.95     40.49 o 
  -7   9   4       17.98       13.24     12.60 o 
  -6   9   4      661.39      561.23     24.76 o 
  -5   9   4     1830.73     1769.02     25.01 o 
  -4   9   4      153.27      145.23     11.35 o 
  -3   9   4     5154.80     5129.29     63.11 o 
  -2   9   4     6317.73     6386.83     75.33 o 
  -1   9   4      340.88      327.06     11.66 o 
   0   9   4     5866.57     5906.00     52.62 o 
   1   9   4      472.71      459.24     15.87 o 
   2   9   4    13732.26    13528.88    112.44 o 
   3   9   4    11030.25    10977.31     94.86 o 
   4   9   4     3709.88     3512.47     59.04 o 
   5   9   4     1201.54     1088.55     39.16 o 
   6   9   4      140.61      185.56     19.85 o 
   7   9   4     1200.29     1183.32     37.47 o 
   8   9   4     1118.27     1149.85     35.50 o 
   9   9   4      955.13      984.33     58.01 o 
  10   9   4      365.93      308.07     39.20 o 
 -15  10   4      857.51      832.71    117.97 o 
 -14  10   4      117.77      103.47     27.52 o 
 -13  10   4      321.20      301.77     32.04 o 
 -12  10   4     1437.26     1389.91     51.69 o 
 -11  10   4      541.74      552.01     56.20 o 
 -10  10   4     2401.20     2500.17     65.80 o 
  -9  10   4     3728.29     3800.29     69.36 o 
  -8  10   4      548.54      497.10     25.26 o 
  -7  10   4      258.64      260.83     20.30 o 
  -6  10   4     1928.05     1915.40     56.24 o 
  -5  10   4      350.82      364.64     15.40 o 
  -4  10   4     3832.11     3913.97     54.62 o 
  -3  10   4     1303.76     1366.38     29.56 o 
  -2  10   4     1304.94     1286.74     29.78 o 
  -1  10   4     3498.17     3556.68     52.63 o 
   0  10   4     6711.90     6873.19     70.40 o 
   1  10   4     1509.33     1434.81     33.10 o 
   2  10   4     1156.14     1137.12     22.54 o 
   3  10   4      389.93      351.22     22.27 o 
   4  10   4       21.95        8.45     14.67 o 
   5  10   4      824.91      765.53     35.34 o 
   6  10   4     1512.62     1616.06     64.71 o 
   7  10   4      127.98      140.57     21.29 o 
   8  10   4       14.06        3.74     18.61 o 
   9  10   4      525.15      500.85     43.63 o 
  10  10   4      371.08      343.44     46.06 o 
 -15  11   4       38.10       31.07     62.11 o 
 -14  11   4       65.56       69.62     28.51 o 
 -13  11   4      574.57      554.30     38.96 o 
 -12  11   4      149.75       86.06     26.36 o 
 -11  11   4       35.49       51.66     23.37 o 
 -10  11   4     2234.50     2251.43     87.46 o 
  -9  11   4     2050.40     1939.83     49.91 o 
  -8  11   4      466.16      528.27     27.45 o 
  -7  11   4       79.78       69.13     17.24 o 
  -6  11   4        7.28       -2.72     14.55 o 
  -5  11   4     9516.36     9203.97    101.78 o 
  -4  11   4     4251.31     4277.47     59.09 o 
  -3  11   4     9927.11     9654.88    108.30 o 
  -2  11   4     5003.03     4851.55     66.17 o 
  -1  11   4      257.47      253.48     16.78 o 
   0  11   4      896.48      864.50     43.54 o 
   1  11   4     1050.27     1037.00     38.84 o 
   2  11   4       15.49       10.94     12.29 o 
   3  11   4     3790.31     3760.98     63.37 o 
   4  11   4      570.40      610.66     36.09 o 
   5  11   4      221.27      235.51     41.95 o 
   6  11   4     3234.85     3297.98     70.93 o 
   7  11   4     2571.53     2435.69     61.10 o 
   8  11   4     1906.81     1844.21     86.98 o 
   9  11   4     1517.89     1554.80     67.17 o 
 -14  12   4     2088.69     2138.35     73.52 o 
 -13  12   4      794.49      945.41     85.27 o 
 -12  12   4      161.81      130.52     30.16 o 
 -11  12   4     2543.89     2605.15     75.00 o 
 -10  12   4      223.48      259.37     31.40 o 
  -9  12   4     1182.23     1223.14     51.56 o 
  -8  12   4      887.74      942.90     37.49 o 
  -7  12   4     1710.62     1750.49     48.30 o 
  -6  12   4     7913.71     7816.50    117.76 o 
  -5  12   4     6222.65     6217.09     77.68 o 
  -4  12   4     1175.85     1074.59     29.45 o 
  -3  12   4     3697.22     3502.63     59.50 o 
  -2  12   4      121.55      102.48     16.36 o 
  -1  12   4     8068.01     8032.90    105.45 o 
   0  12   4      589.05      528.93     46.04 o 
   1  12   4      412.45      436.75     29.45 o 
   2  12   4       14.22       33.41     18.68 o 
   3  12   4     1992.52     1925.77     45.96 o 
   4  12   4     1520.99     1433.32     51.63 o 
   5  12   4        7.30      -15.59     27.54 o 
   6  12   4        0.07        9.23     32.52 o 
   7  12   4     7712.20     7834.41    142.41 o 
   8  12   4      924.68      905.58     35.55 o 
 -14  13   4     1862.17     1911.37     87.20 o 
 -13  13   4      366.45      350.01     53.06 o 
 -12  13   4      376.54      347.05     38.60 o 
 -11  13   4     5645.70     5700.05    120.76 o 
 -10  13   4      386.70      405.75     36.79 o 
  -9  13   4     5302.17     5236.33    111.57 o 
  -8  13   4     2237.55     2226.17     57.30 o 
  -7  13   4      639.72      641.79     33.23 o 
  -6  13   4     4386.67     4258.21     63.37 o 
  -5  13   4     1464.90     1534.14     50.92 o 
  -4  13   4      685.72      652.95     27.66 o 
  -3  13   4       15.85       12.38     14.95 o 
  -2  13   4     2203.67     2275.23     49.07 o 
  -1  13   4     2111.77     2020.70     63.75 o 
   0  13   4     2797.44     2781.07     64.06 o 
   1  13   4      973.32      927.78     39.92 o 
   2  13   4     2570.52     2556.28     63.68 o 
   3  13   4    12412.58    12544.84    176.12 o 
   4  13   4     3312.98     3412.61     81.40 o 
   5  13   4      313.80      276.46     72.80 o 
   6  13   4       29.78       16.70     29.16 o 
   7  13   4     1768.51     1798.16     63.07 o 
 -13  14   4       97.63       84.81     56.51 o 
 -12  14   4      384.22      485.28     43.53 o 
 -11  14   4     2743.27     2854.61     86.84 o 
 -10  14   4      668.86      683.35     69.93 o 
  -9  14   4     3983.76     3790.09    120.18 o 
  -8  14   4     2546.37     2495.04     81.85 o 
  -7  14   4     5121.63     5106.50     94.53 o 
  -6  14   4      210.83      204.64     19.76 o 
  -5  14   4      158.46      178.53     21.05 o 
  -4  14   4     1324.83     1379.70     39.79 o 
  -3  14   4      370.02      395.74     25.21 o 
  -2  14   4     7732.15     7487.47    137.67 o 
  -1  14   4        5.37      -30.88     22.26 o 
   0  14   4      359.77      355.32     29.69 o 
   1  14   4     1903.69     1890.16     56.68 o 
   2  14   4     1270.02     1398.56     77.01 o 
   3  14   4     3468.91     3253.41     91.77 o 
   4  14   4     4072.63     4283.07    123.99 o 
   5  14   4       51.82       69.87     27.69 o 
   6  14   4     1309.48     1441.01     70.19 o 
 -12  15   4      383.82      462.25    103.10 o 
 -11  15   4      253.58      310.20     41.92 o 
 -10  15   4      457.42      462.91     42.92 o 
  -9  15   4      193.44       95.92     33.01 o 
  -8  15   4      859.21      859.69     42.03 o 
  -7  15   4     6226.32     5972.66    107.80 o 
  -6  15   4      104.68      109.94     17.19 o 
  -5  15   4      137.05      138.35     20.08 o 
  -4  15   4       54.48       54.46     19.24 o 
  -3  15   4     1966.37     1910.07     64.46 o 
  -2  15   4     2690.37     2620.99     75.56 o 
  -1  15   4        1.00       19.44     27.12 o 
   0  15   4     4610.67     4665.18    153.53 o 
   1  15   4      516.04      445.31     35.31 o 
   2  15   4        5.90      -12.84     24.95 o 
   3  15   4      181.26      156.72     37.28 o 
   4  15   4       92.20       95.28     46.02 o 
   5  15   4      110.05      154.10     43.97 o 
 -11  16   4     2272.27     2466.91    101.06 o 
 -10  16   4       49.69       13.70     31.94 o 
  -9  16   4     2641.69     2669.91    102.47 o 
  -8  16   4     1140.98     1152.39     59.75 o 
  -7  16   4       59.67       56.39     26.72 o 
  -6  16   4      249.82      244.16     20.95 o 
  -5  16   4      421.60      515.96     29.69 o 
  -4  16   4     5224.78     5181.96     94.53 o 
  -3  16   4     2158.74     2070.15     69.58 o 
  -2  16   4     1527.39     1440.96     61.49 o 
  -1  16   4       42.77       35.75     30.18 o 
   0  16   4      175.97      235.44     31.32 o 
   1  16   4      580.68      590.04     39.39 o 
   2  16   4       47.02       51.83     34.04 o 
   3  16   4       34.80       33.31     39.98 o 
   4  16   4        9.09       28.95     39.06 o 
 -10  17   4        5.94      -44.61     35.91 o 
  -9  17   4      976.30     1113.78     61.28 o 
  -8  17   4     2043.29     2112.80     79.46 o 
  -7  17   4       25.34       55.42     28.04 o 
  -6  17   4     1287.89     1251.78     41.65 o 
  -5  17   4      173.57      167.65     31.45 o 
  -4  17   4     2299.75     2255.33     86.06 o 
  -3  17   4      323.68      369.87     53.04 o 
  -2  17   4       46.83       79.18     32.86 o 
  -1  17   4       84.80       55.28     31.97 o 
   0  17   4     1932.81     1985.97     85.70 o 
   1  17   4      262.12      220.51     34.62 o 
   2  17   4      851.27      841.39     51.12 o 
  -8  18   4     1889.97     2132.41     83.25 o 
  -7  18   4     1734.12     1883.52     78.13 o 
  -6  18   4       56.66       56.66     26.53 o 
  -5  18   4      549.77      538.56     50.31 o 
  -4  18   4      573.63      572.00     43.68 o 
  -3  18   4      195.76      133.76     41.34 o 
  -2  18   4       66.25       49.67     32.46 o 
  -1  18   4     2128.87     2283.26     81.11 o 
   0  18   4     1581.86     1832.18     64.82 o 
   1 -19   5      895.52      909.74     56.70 o 
   2 -19   5      568.74      491.12     46.49 o 
   3 -19   5     1586.28     1712.07    102.79 o 
   4 -19   5        2.49       17.28     38.57 o 
   5 -19   5       37.97       14.07     34.82 o 
   6 -19   5       28.90       69.32     90.47 o 
  -2 -18   5     2383.78     2474.91     72.97 o 
  -1 -18   5       22.02       60.06     34.43 o 
   0 -18   5     1215.55     1242.28     72.16 o 
   1 -18   5     2631.13     2714.78     84.70 o 
   2 -18   5     1523.91     1601.96     96.26 o 
   3 -18   5     5190.32     5482.96    147.49 o 
   4 -18   5      683.36      725.65     56.60 o 
   5 -18   5       87.33      155.88     36.82 o 
   6 -18   5      839.36      774.91     67.66 o 
   7 -18   5      939.99     1014.49     59.55 o 
   8 -18   5       36.35       38.77     33.35 o 
  -4 -17   5      121.10       67.81     42.49 o 
  -3 -17   5     1642.48     1776.67     93.00 o 
  -2 -17   5     3208.06     3388.13     81.64 o 
  -1 -17   5     1540.88     1444.68     65.22 o 
   0 -17   5       15.31        5.14     30.31 o 
   1 -17   5     5082.13     5387.70    170.21 o 
   2 -17   5       25.74       39.35     33.34 o 
   3 -17   5      744.25      654.47     69.68 o 
   4 -17   5     1508.41     1561.14     74.35 o 
   5 -17   5        3.69      -37.58     24.84 o 
   6 -17   5     1837.53     1784.69     53.28 o 
   7 -17   5        9.10       30.81     17.35 o 
   8 -17   5      198.16      242.42     39.44 o 
   9 -17   5      372.80      448.73     52.54 o 
  10 -17   5      753.49      723.31     64.15 o 
  -5 -16   5      334.16      351.29     48.06 o 
  -4 -16   5      801.56      722.98     74.64 o 
  -3 -16   5     5177.88     5356.31    123.21 o 
  -2 -16   5     1081.94     1213.16     59.25 o 
  -1 -16   5      354.21      454.83     40.72 o 
   0 -16   5      378.37      413.21     38.94 o 
   1 -16   5       22.55      -10.13     24.96 o 
   2 -16   5      513.91      499.62     47.69 o 
   3 -16   5       87.06      118.94     28.08 o 
   4 -16   5      187.38      142.04     28.79 o 
   5 -16   5      146.99      211.65     32.46 o 
   6 -16   5        2.93       -8.60     21.59 o 
   7 -16   5       13.83       17.51     16.18 o 
   8 -16   5     2388.18     2542.66     82.65 o 
   9 -16   5      847.20      876.57     54.88 o 
  10 -16   5     3331.29     3366.77     98.95 o 
  11 -16   5       18.16        9.75     40.97 o 
  -7 -15   5       83.76      119.36     36.77 o 
  -6 -15   5      224.16      243.25     43.98 o 
  -5 -15   5        5.51       11.16     41.09 o 
  -4 -15   5     2597.62     2680.48     82.56 o 
  -3 -15   5       37.47        8.76     29.41 o 
  -2 -15   5      176.60      185.43     33.26 o 
  -1 -15   5     1591.64     1643.92     61.78 o 
   0 -15   5      735.93      602.68     41.36 o 
   1 -15   5      830.51      760.43     37.90 o 
   2 -15   5      329.96      321.67     36.89 o 
   3 -15   5      412.40      440.36     30.06 o 
   4 -15   5        8.10       11.45     19.33 o 
   5 -15   5     2054.43     2051.81     54.67 o 
   6 -15   5     4622.92     4717.74     90.86 o 
   7 -15   5       59.08       73.97     16.79 o 
   8 -15   5     1456.72     1580.19    106.37 o 
   9 -15   5     3736.77     3698.67     99.68 o 
  10 -15   5      369.67      291.42     42.39 o 
  11 -15   5       36.48       19.97     29.94 o 
  12 -15   5      183.05      201.27     45.58 o 
  -8 -14   5      505.95      404.41     53.74 o 
  -7 -14   5       10.47       -4.27     24.36 o 
  -6 -14   5      115.10      116.29     35.48 o 
  -5 -14   5        0.60       -6.34     31.36 o 
  -4 -14   5      111.28      118.51     30.73 o 
  -3 -14   5     3680.43     3563.66     90.08 o 
  -2 -14   5        7.18       18.23     24.90 o 
  -1 -14   5     1150.60     1160.45     52.59 o 
   0 -14   5     3650.65     3685.43     74.95 o 
   1 -14   5     1158.61     1039.57     41.10 o 
   2 -14   5    11213.18    11030.54    154.61 o 
   3 -14   5     6807.42     6688.95     94.75 o 
   4 -14   5     3771.51     3539.66     70.44 o 
   5 -14   5     3723.03     3730.69     72.57 o 
   6 -14   5      966.39     1022.66     37.21 o 
   7 -14   5      427.79      420.63     23.37 o 
   8 -14   5     3012.33     3094.78     85.88 o 
   9 -14   5       94.44      104.62     30.34 o 
  10 -14   5      387.11      382.57     39.77 o 
  11 -14   5       18.56       -0.58     29.06 o 
  12 -14   5      111.25      108.50     34.32 o 
  13 -14   5     2870.48     2979.11    109.44 o 
  -9 -13   5        1.56       -4.19     23.97 o 
  -8 -13   5       33.96        6.88     22.67 o 
  -7 -13   5     3126.84     3153.81     56.53 o 
  -6 -13   5     1064.92     1060.43     34.54 o 
  -5 -13   5      170.03      152.04     22.11 o 
  -4 -13   5       82.11       65.93     22.52 o 
  -3 -13   5     3715.26     3780.15    117.51 o 
  -2 -13   5      281.82      251.72     30.86 o 
  -1 -13   5     3318.32     3277.98     81.69 o 
   0 -13   5      410.02      351.61     26.71 o 
   1 -13   5        8.27        0.60     16.12 o 
   2 -13   5    10270.71    10251.85    134.13 o 
   3 -13   5     4365.48     4393.36     69.62 o 
   4 -13   5     2400.96     2385.03     77.35 o 
   5 -13   5     2914.09     3007.08     61.53 o 
   6 -13   5     2424.34     2362.32     55.21 o 
   7 -13   5     1757.03     1653.91     53.32 o 
   8 -13   5     3637.58     3769.85     92.24 o 
   9 -13   5      970.37     1026.40     51.13 o 
  10 -13   5       24.96       64.73     27.93 o 
  11 -13   5     2920.83     2962.81    126.72 o 
  12 -13   5        8.05       11.27     29.31 o 
  13 -13   5        0.53        4.70     34.22 o 
 -10 -12   5      329.34      329.34     31.45 o 
  -9 -12   5      194.81      186.81     27.37 o 
  -8 -12   5      658.68      711.89     43.85 o 
  -7 -12   5     5473.53     5476.95     78.24 o 
  -6 -12   5    10602.46    10707.26    123.73 o 
  -5 -12   5      183.67      135.98     17.02 o 
  -4 -12   5       12.73        1.00     12.69 o 
  -3 -12   5      877.57      826.59     26.43 o 
  -2 -12   5     3312.66     3240.17     72.62 o 
  -1 -12   5    18717.24    18955.76    210.80 o 
   0 -12   5      128.70       93.61     18.67 o 
   1 -12   5     1154.86     1260.76     35.05 o 
   2 -12   5      113.50      111.89     12.26 o 
   3 -12   5     2415.09     2404.77     46.58 o 
   4 -12   5      727.95      699.77     23.65 o 
   5 -12   5      390.98      411.65     21.57 o 
   6 -12   5     5180.68     5200.57     87.23 o 
   7 -12   5     2809.23     2830.82     75.46 o 
   8 -12   5     1505.14     1421.31     54.79 o 
   9 -12   5      617.44      558.17     39.38 o 
  10 -12   5      128.81       98.68     45.81 o 
  11 -12   5     3666.42     3659.24    129.07 o 
  12 -12   5     2498.79     2562.63     79.91 o 
  13 -12   5     1233.48     1301.78     53.61 o 
  14 -12   5      484.20      484.40     37.28 o 
 -10 -11   5     1883.98     1937.18     55.46 o 
  -9 -11   5      630.60      554.74     33.76 o 
  -8 -11   5        4.92       -1.89     20.74 o 
  -7 -11   5      508.04      511.14     22.82 o 
  -6 -11   5     5756.91     5780.66     72.28 o 
  -5 -11   5     2652.86     2590.02     44.01 o 
  -4 -11   5     2165.53     2258.50     38.09 o 
  -3 -11   5      219.36      208.71     16.04 o 
  -2 -11   5     4217.41     4334.48     58.50 o 
  -1 -11   5     9146.93     9099.02     83.03 o 
   0 -11   5     1818.06     1878.55     33.86 o 
   1 -11   5      779.22      924.85     22.73 o 
   2 -11   5     1969.59     2023.72     33.17 o 
   3 -11   5     3346.95     3445.80     50.94 o 
   4 -11   5     1266.45     1337.52     30.00 o 
   5 -11   5     1462.85     1531.99     35.67 o 
   6 -11   5       36.15       40.11     12.10 o 
   7 -11   5      161.79      170.25     25.23 o 
   8 -11   5     4519.58     4575.00     98.29 o 
   9 -11   5     7833.13     7836.61    142.68 o 
  10 -11   5      936.96      947.53     36.77 o 
  11 -11   5     1186.28     1243.11     41.54 o 
  12 -11   5      466.69      487.00     29.08 o 
  13 -11   5      218.76      222.43     24.75 o 
  14 -11   5      747.60      715.69     48.16 o 
 -11 -10   5       31.59       40.25     27.01 o 
 -10 -10   5     2496.27     2558.16     66.79 o 
  -9 -10   5      181.41      146.62     25.99 o 
  -8 -10   5      328.42      343.52     29.74 o 
  -7 -10   5     3117.25     3155.78     60.41 o 
  -6 -10   5       32.45       20.51     14.89 o 
  -5 -10   5     1554.44     1491.08     32.26 o 
  -4 -10   5     1618.43     1495.09     31.21 o 
  -3 -10   5     1645.96     1664.82     30.67 o 
  -2 -10   5      329.01      329.64     13.12 o 
  -1 -10   5     1760.09     1683.16     24.07 o 
   0 -10   5    13727.06    13289.97    110.97 o 
   1 -10   5     3841.18     3860.99     42.71 o 
   2 -10   5      145.03      155.13     10.49 o 
   3 -10   5      516.13      525.53     15.71 o 
   4 -10   5     2561.82     2643.24     37.93 o 
   5 -10   5     6510.65     6604.69     86.05 o 
   6 -10   5     2644.07     2605.56     44.62 o 
   7 -10   5     2805.33     2742.34     68.72 o 
   8 -10   5      472.52      439.58     31.60 o 
   9 -10   5      631.11      639.92     28.29 o 
  10 -10   5     6242.23     6109.38     94.79 o 
  11 -10   5      624.30      618.93     29.61 o 
  12 -10   5      665.16      627.76     41.70 o 
  13 -10   5       42.83       36.14     27.42 o 
  14 -10   5      319.34      317.03     37.46 o 
 -12  -9   5     1722.88     1730.09     57.83 o 
 -11  -9   5      174.87      149.18     28.59 o 
 -10  -9   5       56.23       46.86     23.44 o 
  -9  -9   5       84.43       65.12     22.86 o 
  -8  -9   5      313.72      289.42     24.26 o 
  -7  -9   5      787.66      787.70     23.94 o 
  -6  -9   5      109.96      105.09     13.90 o 
  -5  -9   5     2536.83     2472.30     42.58 o 
  -4  -9   5     3470.87     3326.42     45.74 o 
  -3  -9   5       60.76       54.50      9.93 o 
  -2  -9   5     1840.29     1855.61     23.54 o 
  -1  -9   5    15350.61    15057.73    105.69 o 
   0  -9   5     3699.24     3699.89     40.68 o 
   1  -9   5     2123.27     2184.07     25.93 o 
   2  -9   5     6727.95     6762.35     56.14 o 
   3  -9   5    18939.53    18697.88    145.10 o 
   4  -9   5    14301.12    14411.15    132.97 o 
   5  -9   5       16.75       32.61     10.12 o 
   6  -9   5    13151.09    13009.89    133.15 o 
   7  -9   5       28.21       31.18     11.33 o 
   8  -9   5     4608.60     4596.82     73.06 o 
   9  -9   5      418.88      401.11     27.62 o 
  10  -9   5      619.26      578.65     28.13 o 
  11  -9   5      187.16      230.73     33.89 o 
  12  -9   5       27.36       41.03     25.19 o 
  13  -9   5      306.72      317.98     34.50 o 
  14  -9   5       49.35       49.76     27.65 o 
 -12  -8   5      862.43      770.66     74.90 o 
 -11  -8   5      336.18      365.87     52.01 o 
 -10  -8   5     1486.57     1412.21     56.88 o 
  -9  -8   5       13.06        9.00     19.58 o 
  -8  -8   5      632.45      697.59     33.97 o 
  -7  -8   5      244.30      235.18     22.80 o 
  -6  -8   5     5362.56     5263.78     62.66 o 
  -5  -8   5    13126.79    13043.17    132.55 o 
  -4  -8   5     1409.59     1373.42     37.20 o 
  -3  -8   5     2928.62     3043.19     38.07 o 
  -2  -8   5     4594.93     4574.77     38.62 o 
  -1  -8   5     3093.22     3013.64     30.75 o 
   0  -8   5     6990.52     6952.56     62.69 o 
   1  -8   5     4724.97     4728.57     43.75 o 
   2  -8   5    11767.87    11283.70     80.40 o 
   3  -8   5    21355.38    21104.81    160.43 o 
   4  -8   5     3446.03     3482.09     34.62 o 
   5  -8   5      119.13      122.32      9.12 o 
   6  -8   5     1681.68     1761.21     21.94 o 
   7  -8   5     5439.36     5285.84     63.72 o 
   8  -8   5     5243.19     5294.30     65.48 o 
   9  -8   5     3069.20     3044.89     59.95 o 
  10  -8   5       87.66       70.85     14.34 o 
  11  -8   5      128.71      129.63     25.25 o 
  12  -8   5     5914.74     5821.53    169.13 o 
  13  -8   5     3458.08     3438.84    109.61 o 
  14  -8   5      367.96      375.08     47.19 o 
  15  -8   5       74.33      116.64     35.45 o 
 -13  -7   5      790.24      802.38     49.40 o 
 -12  -7   5      298.08      287.35     36.27 o 
 -11  -7   5     2341.20     2357.95     98.39 o 
 -10  -7   5      176.46      228.31     27.44 o 
  -9  -7   5       36.99       25.26     18.76 o 
  -8  -7   5      349.26      331.98     25.82 o 
  -7  -7   5     5551.35     5469.24     90.25 o 
  -6  -7   5    18548.76    18533.77    181.24 o 
  -5  -7   5    10282.78    10322.41    123.98 o 
  -4  -7   5     4196.28     4049.31     86.14 o 
  -3  -7   5      241.79      249.48      9.66 o 
  -2  -7   5     2769.85     2671.17     38.71 o 
  -1  -7   5     5052.31     4748.56     40.18 o 
   0  -7   5    22641.03    22810.53    159.29 o 
   1  -7   5    11895.67    12102.74     92.64 o 
   2  -7   5      390.26      387.25      8.97 o 
   3  -7   5      342.86      311.60     10.21 o 
   4  -7   5     5381.95     5799.79     50.01 o 
   5  -7   5     1898.74     1777.59     24.23 o 
   6  -7   5       13.25       32.56      7.33 o 
   7  -7   5     9059.88     9169.73     97.01 o 
   8  -7   5       75.26       75.62     10.25 o 
   9  -7   5       21.72       43.14     10.35 o 
  10  -7   5      484.82      462.71     24.12 o 
  11  -7   5     2564.66     2641.48     55.33 o 
  12  -7   5    10123.04    10046.41    225.22 o 
  13  -7   5     3411.61     3182.49     82.60 o 
  14  -7   5       62.04       86.92     31.64 o 
  15  -7   5        9.51       10.80     30.21 o 
 -13  -6   5      597.24      669.16     44.41 o 
 -12  -6   5      883.67      859.64     46.51 o 
 -11  -6   5    11676.93    11570.32    185.20 o 
 -10  -6   5        8.91       -1.65     19.06 o 
  -9  -6   5     7310.95     7346.26    155.94 o 
  -8  -6   5     1491.06     1447.09     43.59 o 
  -7  -6   5       28.83       17.30     14.40 o 
  -6  -6   5     9164.13     9027.30     96.30 o 
  -5  -6   5     6217.81     6094.53     76.62 o 
  -4  -6   5     1045.13      969.85     20.61 o 
  -3  -6   5     1762.84     1692.16     35.12 o 
  -2  -6   5       12.13       11.40      4.47 o 
  -1  -6   5      921.38     1076.40     14.64 o 
   0  -6   5    13489.67    13046.09    124.95 o 
   1  -6   5    15001.66    15235.42    112.43 o 
   2  -6   5    19014.44    19314.13    141.47 o 
   3  -6   5    12903.28    13737.68    113.66 o 
   4  -6   5     4523.50     4535.59     40.30 o 
   5  -6   5     2157.79     2186.35     23.12 o 
   6  -6   5     2644.25     2809.38     33.28 o 
   7  -6   5    21942.57    22146.40    194.59 o 
   8  -6   5     2330.95     2413.81     35.93 o 
   9  -6   5     6371.82     6138.68     93.33 o 
  10  -6   5     2287.20     2230.49     51.63 o 
  11  -6   5      253.04      266.59     31.15 o 
  12  -6   5      181.66      130.80     22.81 o 
  13  -6   5     1225.64     1254.97     51.04 o 
  14  -6   5      414.56      305.01     46.01 o 
  15  -6   5      562.10      501.14     46.98 o 
 -14  -5   5      791.11      687.45     53.06 o 
 -13  -5   5     1328.75     1387.35     60.01 o 
 -12  -5   5     1224.83     1054.91     70.89 o 
 -11  -5   5     5897.26     6129.60    104.37 o 
 -10  -5   5      814.95      812.75     61.32 o 
  -9  -5   5     5340.49     5310.75     89.30 o 
  -8  -5   5       86.29       41.07     14.96 o 
  -7  -5   5     4524.32     4473.06     97.34 o 
  -6  -5   5     4538.23     4530.23     64.48 o 
  -5  -5   5     5273.47     5221.84     53.71 o 
  -4  -5   5     2863.65     2941.84     32.86 o 
  -3  -5   5     2076.76     2246.65     24.81 o 
  -2  -5   5    10665.82    10130.24     68.95 o 
  -1  -5   5      233.62      144.57      5.72 o 
   0  -5   5     2223.52     2237.83     24.75 o 
   1  -5   5     5277.31     5027.89     44.89 o 
   2  -5   5     4120.95     4376.16     40.23 o 
   3  -5   5      618.76      657.80     11.30 o 
   4  -5   5     2147.47     2201.43     24.44 o 
   5  -5   5    14054.67    14319.82    123.15 o 
   6  -5   5     8405.97     8854.51     79.72 o 
   7  -5   5    17164.26    17192.28    153.96 o 
   8  -5   5      491.53      447.39     14.63 o 
   9  -5   5     3960.41     3808.60     67.07 o 
  10  -5   5     2013.04     2063.37     52.80 o 
  11  -5   5       83.08       69.49     18.16 o 
  12  -5   5      114.05      126.56     34.50 o 
  13  -5   5       37.78        7.14     25.25 o 
  14  -5   5       54.33       55.65     35.18 o 
  15  -5   5       58.68      119.54     34.85 o 
 -14  -4   5     2207.37     2231.13     81.87 o 
 -13  -4   5     1305.39     1357.47     76.36 o 
 -12  -4   5      231.95      197.25     36.00 o 
 -11  -4   5      352.02      348.10     37.99 o 
 -10  -4   5        0.23       27.58     17.17 o 
  -9  -4   5        2.77        3.01     14.31 o 
  -8  -4   5      552.51      549.98     26.06 o 
  -7  -4   5      429.52      492.12     23.08 o 
  -6  -4   5      112.24      125.83      8.18 o 
  -5  -4   5     1405.12     1462.82     25.54 o 
  -4  -4   5    16422.80    15894.72    139.73 o 
  -3  -4   5     4001.12     3851.68     37.33 o 
  -2  -4   5     4881.58     4683.39     40.08 o 
  -1  -4   5    14153.47    15038.17    106.26 o 
   0  -4   5     1170.18     1104.94     14.83 o 
   1  -4   5    36522.32    36212.42    370.00 o 
   2  -4   5      321.27      308.25      9.42 o 
   3  -4   5       59.46       84.47     10.03 o 
   4  -4   5     4487.85     4678.98     43.87 o 
   5  -4   5    18356.67    18396.92    131.78 o 
   6  -4   5       59.69       88.64      6.95 o 
   7  -4   5     1016.63     1019.93     20.98 o 
   8  -4   5     5969.77     5836.60     78.32 o 
   9  -4   5     6031.56     6240.67     94.13 o 
  10  -4   5       60.83       72.28     17.07 o 
  11  -4   5      470.29      422.83     26.48 o 
  12  -4   5       12.00       35.31     20.06 o 
  13  -4   5       13.37        0.01     24.36 o 
  14  -4   5     2937.20     3276.59     96.92 o 
  15  -4   5      344.13      396.80     50.97 o 
 -15  -3   5       10.12       -6.95     29.46 o 
 -14  -3   5      317.26      367.84     39.55 o 
 -13  -3   5      201.40      264.64     43.32 o 
 -12  -3   5       36.69       12.78     20.20 o 
 -11  -3   5        2.61        7.98     15.64 o 
 -10  -3   5       67.17       60.75     16.90 o 
  -9  -3   5     1791.13     1700.35     43.09 o 
  -8  -3   5     2557.02     2501.84     50.37 o 
  -7  -3   5     2959.28     2800.63     51.50 o 
  -6  -3   5     7196.21     7097.10     95.70 o 
  -5  -3   5     6382.66     6788.28     89.92 o 
  -4  -3   5    60480.80    58552.50    695.40 o 
  -3  -3   5      641.26      618.89     11.21 o 
  -2  -3   5     7741.20     8944.83     71.27 o 
  -1  -3   5      200.51      171.66      5.08 o 
   0  -3   5     2368.84     2636.66     32.14 o 
   1  -3   5    74024.92    74666.38    846.04 o 
   2  -3   5    22735.12    23582.75    172.74 o 
   3  -3   5      969.70     1166.54     16.29 o 
   4  -3   5    11410.95    12066.61     94.82 o 
   5  -3   5     1777.82     1675.82     17.24 o 
   6  -3   5     6960.72     6654.13     96.22 o 
   7  -3   5     3817.44     3705.59     54.56 o 
   8  -3   5     6768.28     6821.96     88.48 o 
   9  -3   5    14794.57    14789.13    194.70 o 
  10  -3   5       75.32       48.22     25.82 o 
  11  -3   5     2111.26     2157.87     61.23 o 
  12  -3   5      484.30      405.51     45.43 o 
  13  -3   5     1616.62     1626.85     68.01 o 
  14  -3   5     6718.92     6836.60    152.57 o 
  15  -3   5      218.81      256.07     30.07 o 
 -15  -2   5     1180.36     1308.67     59.52 o 
 -14  -2   5     1044.38     1100.72     96.27 o 
 -13  -2   5     3199.51     3391.76     90.84 o 
 -12  -2   5      195.35      227.23     22.96 o 
 -11  -2   5     2698.07     2675.61     57.35 o 
 -10  -2   5     4263.72     4372.32     74.35 o 
  -9  -2   5     2221.00     2096.69     46.27 o 
  -8  -2   5    13571.08    13233.79    162.84 o 
  -7  -2   5       15.52       14.66      8.96 o 
  -6  -2   5     2375.81     2378.72     42.38 o 
  -5  -2   5     9351.75     9569.81    116.34 o 
  -4  -2   5    21197.31    20803.52    265.08 o 
  -3  -2   5      894.28      944.74     23.40 o 
  -2  -2   5    12137.18    12563.31    117.49 o 
  -1  -2   5    65662.20    65893.00    506.88 o 
   0  -2   5    16140.76    16356.56    197.88 o 
   1  -2   5    11344.04    11910.12    150.34 o 
   2  -2   5    76898.27    79603.54    652.88 o 
   3  -2   5    17305.25    17629.77    137.94 o 
   4  -2   5     9228.05     9600.78     76.93 o 
   5  -2   5    19370.69    19362.39    147.92 o 
   6  -2   5      907.10      926.60     16.84 o 
   7  -2   5     2789.97     2631.88     57.00 o 
   8  -2   5    18484.13    18638.07    227.06 o 
   9  -2   5      213.88      232.94     19.14 o 
  10  -2   5      665.70      711.82     30.53 o 
  11  -2   5      391.31      419.78     46.81 o 
  12  -2   5     4310.87     4407.27     95.19 o 
  13  -2   5     6155.66     6351.41    197.23 o 
  14  -2   5     2124.38     2056.23     60.75 o 
  15  -2   5      441.68      452.27     35.34 o 
 -15  -1   5     1971.40     2057.68     65.88 o 
 -14  -1   5       14.97       20.23     23.72 o 
 -13  -1   5     1480.32     1581.95     57.62 o 
 -12  -1   5      231.47      213.52     21.47 o 
 -11  -1   5      628.18      634.16     28.14 o 
 -10  -1   5    25868.98    25336.73    253.12 o 
  -9  -1   5      476.36      445.26     22.15 o 
  -8  -1   5     1886.20     1781.50     42.77 o 
  -7  -1   5     4370.67     4158.13     47.15 o 
  -6  -1   5     1648.21     1623.64     28.56 o 
  -5  -1   5    51284.29    51864.77    493.56 o 
  -4  -1   5     3899.87     3701.94     58.36 o 
  -3  -1   5      598.67      756.70     22.32 o 
  -2  -1   5     1251.24     1138.53     29.68 o 
  -1  -1   5     3672.57     4464.03     51.52 o 
   0  -1   5       53.88       48.75      8.62 o 
   1  -1   5     1376.78     1489.39     23.35 o 
   2  -1   5    58518.90    62132.57    523.59 o 
   3  -1   5    31886.08    32815.25    265.67 o 
   4  -1   5     4709.99     4812.16     46.23 o 
   5  -1   5     2145.87     2094.83     23.34 o 
   6  -1   5       43.02       53.57      5.56 o 
   7  -1   5      269.42      328.32     13.63 o 
   8  -1   5    22366.00    22065.49    237.94 o 
   9  -1   5      244.53      309.42     22.83 o 
  10  -1   5     2393.82     2272.85     60.47 o 
  11  -1   5      598.52      567.52     34.27 o 
  12  -1   5        7.80      -17.84     49.07 o 
  13  -1   5     1052.82     1015.05     44.33 o 
  14  -1   5      113.81      123.70     26.70 o 
 -15   0   5      435.27      494.19     82.94 o 
 -14   0   5     5611.89     5437.67    113.23 o 
 -13   0   5     2806.02     2936.13     67.26 o 
 -12   0   5       49.96       30.18     15.06 o 
 -11   0   5       43.96        9.48     10.31 o 
 -10   0   5     8824.28     8748.53     98.29 o 
  -9   0   5       52.61       57.58     11.97 o 
  -8   0   5      952.10      883.92     24.57 o 
  -7   0   5     1603.53     1650.27     28.80 o 
  -6   0   5    16582.47    16445.00    167.32 o 
  -5   0   5     6271.87     6499.50     72.68 o 
  -4   0   5     4588.83     4318.15     63.36 o 
  -3   0   5    14026.52    14204.02    128.54 o 
  -2   0   5     1140.04     1064.89     27.97 o 
  -1   0   5    13307.86    14001.55    175.94 o 
   0   0   5     1715.52     1841.31     35.84 o 
   1   0   5     2149.44     2266.12     29.86 o 
   2   0   5     1428.80     1904.66     21.13 o 
   3   0   5    31890.07    32071.06    274.01 o 
   4   0   5    20212.83    20511.52    168.68 o 
   5   0   5      268.26      249.30      7.88 o 
   6   0   5     8079.25     8217.04     76.35 o 
   7   0   5       19.74       33.50      8.90 o 
   8   0   5     5960.26     6200.70     91.58 o 
   9   0   5        6.11       -4.47     20.77 o 
  10   0   5      129.86      114.95     24.95 o 
  11   0   5       14.94       30.93     21.58 o 
  12   0   5     1130.25     1025.79     72.84 o 
  13   0   5       81.36       78.62     23.79 o 
  14   0   5       18.29       13.23     29.48 o 
 -15   1   5      124.46      196.67     65.78 o 
 -14   1   5     3253.28     3192.98    205.41 o 
 -13   1   5     4232.85     4426.07    103.99 o 
 -12   1   5      467.96      429.62     20.13 o 
 -11   1   5     1196.20     1186.96     38.28 o 
 -10   1   5      663.19      657.41     17.83 o 
  -9   1   5     2280.35     2230.57     32.98 o 
  -8   1   5     2106.36     2097.61     33.72 o 
  -7   1   5      171.86      187.12      9.89 o 
  -6   1   5    12431.04    12215.87    170.38 o 
  -5   1   5    23908.06    23488.16    258.30 o 
  -4   1   5    11079.14    11155.49    113.47 o 
  -3   1   5    64409.59    64929.91    703.13 o 
  -2   1   5       13.43       67.61     10.41 o 
  -1   1   5     2670.49     2954.92     32.45 o 
   0   1   5      657.57      787.56     11.45 o 
   1   1   5     2429.93     2648.57     31.69 o 
   2   1   5      346.13      417.77      9.89 o 
   3   1   5       34.14      129.16      6.25 o 
   4   1   5     1250.66     1250.85     18.53 o 
   5   1   5       69.66       79.61      9.21 o 
   6   1   5     6728.52     6541.42     56.77 o 
   7   1   5     1401.32     1377.98     40.27 o 
   8   1   5     2695.00     2623.24     61.43 o 
   9   1   5      761.07      796.88     37.92 o 
  10   1   5     2847.30     2832.55     70.98 o 
  11   1   5      832.94      797.29     34.37 o 
  12   1   5       33.81       13.68     21.86 o 
  13   1   5     1865.37     1922.70     60.70 o 
  14   1   5      974.24     1187.10     68.01 o 
 -16   2   5      606.75      672.19     91.31 o 
 -15   2   5      156.91      144.43     27.03 o 
 -14   2   5      386.06      396.22     28.37 o 
 -13   2   5      323.96      376.85     53.00 o 
 -12   2   5     1872.69     1837.37     77.75 o 
 -11   2   5     2365.22     2488.63     67.17 o 
 -10   2   5     3152.10     3049.78     87.53 o 
  -9   2   5     3019.65     2925.49    109.42 o 
  -8   2   5       29.92        5.29      8.56 o 
  -7   2   5    14357.82    14582.60    206.52 o 
  -6   2   5     3274.42     3157.80     59.96 o 
  -5   2   5    12549.17    12168.32    126.59 o 
  -4   2   5     2041.36     2287.33     33.45 o 
  -3   2   5    65200.55    65647.59    576.89 o 
  -2   2   5     2787.11     2746.14     28.15 o 
  -1   2   5    25533.07    25450.47    174.98 o 
   0   2   5     8198.59     8933.50     75.12 o 
   1   2   5     2561.53     2806.21     24.51 o 
   2   2   5    10471.75    10322.85     80.08 o 
   3   2   5     6235.63     6134.62     54.04 o 
   4   2   5     6984.40     6913.01     73.47 o 
   5   2   5      104.14      129.82      8.05 o 
   6   2   5     1078.98     1208.41     20.59 o 
   7   2   5     1972.61     1908.46     34.52 o 
   8   2   5     2552.38     2438.17     50.53 o 
   9   2   5     3170.74     2911.70     69.45 o 
  10   2   5     3069.01     3058.55     63.07 o 
  11   2   5     1002.61      876.34     47.37 o 
  12   2   5     1910.90     1796.41     73.95 o 
  13   2   5     2165.00     2072.09     83.86 o 
  14   2   5      276.40      200.21     41.34 o 
 -16   3   5       36.89       76.65     25.99 o 
 -15   3   5      250.69      291.37     25.69 o 
 -14   3   5     1573.25     1636.21     46.16 o 
 -13   3   5       60.58       72.76     38.46 o 
 -12   3   5     1947.99     2019.29     81.64 o 
 -11   3   5       89.64       90.03     21.76 o 
 -10   3   5      436.41      415.36     63.25 o 
  -9   3   5    10156.77    10523.86    164.07 o 
  -8   3   5    20652.23    20055.86    277.67 o 
  -7   3   5    13247.48    13268.16    166.23 o 
  -6   3   5     5358.35     5505.78     59.34 o 
  -5   3   5      998.10     1071.66     25.55 o 
  -4   3   5     1046.66      978.83     14.91 o 
  -3   3   5    34198.00    33981.51    303.60 o 
  -2   3   5     9932.68    10272.88     77.07 o 
  -1   3   5     5546.32     5335.23     40.75 o 
   0   3   5      285.86      307.05      7.83 o 
   1   3   5      125.96      257.13      6.62 o 
   2   3   5     2461.18     2354.34     24.82 o 
   3   3   5    32105.03    32539.46    254.18 o 
   4   3   5    28464.41    28217.78    266.45 o 
   5   3   5     2985.79     2864.14     34.73 o 
   6   3   5    21104.05    21105.26    174.11 o 
   7   3   5      172.52      172.37     20.13 o 
   8   3   5     6410.36     6359.22     97.54 o 
   9   3   5     9013.99     8926.24    151.25 o 
  10   3   5     4917.05     5067.58    191.50 o 
  11   3   5     5388.96     5430.71    133.35 o 
  12   3   5        5.40      -17.36     28.41 o 
  13   3   5      130.16      168.80     40.53 o 
 -16   4   5       56.11       58.96     24.28 o 
 -15   4   5      445.30      398.35     28.41 o 
 -14   4   5     1270.61     1437.66     77.96 o 
 -13   4   5      645.92      715.01     44.59 o 
 -12   4   5     8341.87     8308.12    185.17 o 
 -11   4   5     3622.79     3706.67     63.92 o 
 -10   4   5     3630.56     3598.99     59.73 o 
  -9   4   5     7810.31     8132.74    102.07 o 
  -8   4   5    11039.53    11005.59    110.67 o 
  -7   4   5      703.31      670.45     18.70 o 
  -6   4   5     2874.33     2958.07     45.58 o 
  -5   4   5     4887.22     5277.18     59.10 o 
  -4   4   5    20991.11    20083.11    191.76 o 
  -3   4   5    13182.72    13218.87    107.31 o 
  -2   4   5     2673.27     3013.01     30.99 o 
  -1   4   5     5260.57     5561.50     44.49 o 
   0   4   5     4427.50     4331.98     35.89 o 
   1   4   5    20637.03    20162.69    133.73 o 
   2   4   5    15521.60    15265.29    101.45 o 
   3   4   5    14351.09    14030.12    107.43 o 
   4   4   5     1655.60     1710.87     29.04 o 
   5   4   5      252.08      295.94     13.26 o 
   6   4   5     2994.83     2880.46     40.69 o 
   7   4   5      377.33      385.76     16.26 o 
   8   4   5     2735.67     2889.73     60.69 o 
   9   4   5    16525.49    15835.73    238.01 o 
  10   4   5     1049.27     1122.83     50.47 o 
  11   4   5      296.80      318.13     75.66 o 
  12   4   5     1008.32      984.10     61.51 o 
  13   4   5      306.11      195.02     41.62 o 
 -16   5   5       12.76        6.50     27.57 o 
 -15   5   5     2542.84     2643.12    175.63 o 
 -14   5   5     1325.72     1550.12    117.67 o 
 -13   5   5     3073.14     3377.22    111.74 o 
 -12   5   5     8795.74     8851.94    156.77 o 
 -11   5   5      655.31      641.72     27.38 o 
 -10   5   5      677.01      673.62     25.59 o 
  -9   5   5     3020.37     3187.83     43.67 o 
  -8   5   5     1321.85     1292.56     24.56 o 
  -7   5   5      106.57      115.97      8.91 o 
  -6   5   5     9696.45     9503.38     79.42 o 
  -5   5   5    10063.82    10763.39     95.65 o 
  -4   5   5     4361.70     4075.48     42.29 o 
  -3   5   5      634.30      762.20     11.97 o 
  -2   5   5    30041.01    31343.07    217.45 o 
  -1   5   5     1519.60     1793.81     18.93 o 
   0   5   5    43852.69    43738.27    269.88 o 
   1   5   5    16347.33    15738.87    105.33 o 
   2   5   5      349.83      260.58      8.20 o 
   3   5   5     2806.33     2527.75     28.69 o 
   4   5   5      516.00      583.70     19.67 o 
   5   5   5    17697.34    17460.00    161.83 o 
   6   5   5      125.49      124.64     12.61 o 
   7   5   5       10.67       29.95     14.51 o 
   8   5   5       63.19       52.74     18.38 o 
   9   5   5     2782.08     2731.37     63.63 o 
  10   5   5      191.96      194.57     58.72 o 
  11   5   5      867.90      857.38     57.83 o 
  12   5   5      632.21      682.43     56.97 o 
 -16   6   5       60.09       96.72     24.12 o 
 -15   6   5      366.48      329.18     28.05 o 
 -14   6   5     2199.57     2239.48     60.34 o 
 -13   6   5     2540.52     2512.87     98.94 o 
 -12   6   5     1082.59     1154.75     68.51 o 
 -11   6   5     6612.35     6586.42    106.31 o 
 -10   6   5     1885.92     1982.02     40.14 o 
  -9   6   5       79.59       90.50     11.42 o 
  -8   6   5     2643.59     2634.44     35.22 o 
  -7   6   5      138.45      167.37     10.90 o 
  -6   6   5     7417.83     7013.36     72.96 o 
  -5   6   5     5126.95     5267.91     49.56 o 
  -4   6   5     5489.13     5634.72     50.81 o 
  -3   6   5      613.53      548.72     12.76 o 
  -2   6   5    12934.82    13593.78    100.19 o 
  -1   6   5     2041.90     1932.93     21.19 o 
   0   6   5    27941.94    27960.69    182.48 o 
   1   6   5       44.07       42.40      5.38 o 
   2   6   5      176.13      158.68      7.86 o 
   3   6   5      295.15      278.58      9.94 o 
   4   6   5     4521.95     4434.79     55.18 o 
   5   6   5      172.32      163.39     13.05 o 
   6   6   5      296.03      311.75     17.65 o 
   7   6   5     2251.56     2137.37     39.99 o 
   8   6   5      385.29      341.24     17.31 o 
   9   6   5     1595.35     1711.21     66.40 o 
  10   6   5       74.31       77.05     33.04 o 
  11   6   5      888.11      877.60     60.69 o 
  12   6   5       14.09       17.44     37.72 o 
 -16   7   5       54.03       43.32     36.88 o 
 -15   7   5      371.47      421.07     31.57 o 
 -14   7   5      149.88      168.90     36.97 o 
 -13   7   5        0.86       12.73     15.86 o 
 -12   7   5       47.31       46.88     27.97 o 
 -11   7   5     1185.51     1264.11     37.59 o 
 -10   7   5     2869.61     2775.30     68.30 o 
  -9   7   5     6195.70     6118.08     86.74 o 
  -8   7   5     5411.23     5129.83     75.13 o 
  -7   7   5      887.94      860.74     25.03 o 
  -6   7   5     6201.08     6407.77     88.10 o 
  -5   7   5    12737.51    12656.55    129.11 o 
  -4   7   5     9055.04     9069.45     75.71 o 
  -3   7   5      237.22      268.40     10.72 o 
  -2   7   5     1598.16     1553.37     19.71 o 
  -1   7   5      449.70      371.52      9.34 o 
   0   7   5      208.40      238.39      7.50 o 
   1   7   5     3808.68     3767.27     38.64 o 
   2   7   5     1577.23     1474.84     21.16 o 
   3   7   5     5956.08     5731.93     55.35 o 
   4   7   5      576.68      569.83     19.45 o 
   5   7   5     8176.04     7971.77     93.30 o 
   6   7   5      463.89      470.73     21.49 o 
   7   7   5      617.38      622.50     26.40 o 
   8   7   5      979.99     1037.68     36.62 o 
   9   7   5     1697.73     1740.13     61.54 o 
  10   7   5     3805.69     3750.77    114.43 o 
  11   7   5      470.62      381.97     48.76 o 
 -15   8   5        0.58       -1.52     21.82 o 
 -14   8   5     1879.90     1965.25     75.14 o 
 -13   8   5     1834.62     1907.71     86.76 o 
 -12   8   5       56.06      117.97     25.15 o 
 -11   8   5      369.42      323.11     24.28 o 
 -10   8   5      129.79      113.94     33.29 o 
  -9   8   5     4801.14     4763.87     96.46 o 
  -8   8   5    11222.49    11207.58    160.65 o 
  -7   8   5     9739.18     9601.05    125.67 o 
  -6   8   5     1655.31     1714.53     39.08 o 
  -5   8   5      451.23      502.49     16.98 o 
  -4   8   5     5987.31     5737.83     71.56 o 
  -3   8   5     3924.78     3789.43     45.53 o 
  -2   8   5     3816.58     3844.05     43.15 o 
  -1   8   5      184.78      204.93      9.44 o 
   0   8   5     5953.77     5838.17     44.92 o 
   1   8   5     2740.56     2698.58     30.60 o 
   2   8   5      550.16      589.33     14.83 o 
   3   8   5        3.11       -0.94      7.62 o 
   4   8   5     1171.15     1176.28     28.43 o 
   5   8   5    10725.69    10530.36    149.01 o 
   6   8   5      847.47      835.07     50.07 o 
   7   8   5      257.07      270.98     21.23 o 
   8   8   5        1.40       -5.77     14.73 o 
   9   8   5      530.67      449.63     41.56 o 
  10   8   5     7558.36     7598.59    178.10 o 
  11   8   5     2031.65     2121.40     92.28 o 
 -15   9   5       48.68       36.18     25.21 o 
 -14   9   5       52.59       11.81     22.46 o 
 -13   9   5     3532.95     3605.48     81.93 o 
 -12   9   5     1001.45     1069.18     50.62 o 
 -11   9   5     9026.67     9078.44    149.48 o 
 -10   9   5       66.31       64.99     19.96 o 
  -9   9   5        4.82        7.32     14.36 o 
  -8   9   5      240.05      259.51     19.71 o 
  -7   9   5     5421.22     5260.67     81.62 o 
  -6   9   5      302.19      277.32     34.24 o 
  -5   9   5     1185.08     1120.45     21.75 o 
  -4   9   5     7304.01     7139.78     80.55 o 
  -3   9   5     3503.51     3487.07     48.79 o 
  -2   9   5     7550.45     7362.67     84.41 o 
  -1   9   5     5669.14     5573.27     78.36 o 
   0   9   5     1894.16     2010.92     26.02 o 
   1   9   5    22477.38    22607.11    172.40 o 
   2   9   5     8664.66     8731.66     73.68 o 
   3   9   5       13.41       20.52      7.12 o 
   4   9   5     1139.77     1194.81     34.67 o 
   5   9   5     3356.32     3255.99     58.73 o 
   6   9   5      336.13      383.22     27.84 o 
   7   9   5     4156.92     4174.20     70.56 o 
   8   9   5     1024.56      929.57     35.97 o 
   9   9   5      384.25      383.50     45.08 o 
  10   9   5      764.10      884.04     63.79 o 
 -15  10   5      344.91      315.70     34.41 o 
 -14  10   5     2313.20     2479.40     71.23 o 
 -13  10   5      634.96      628.03     38.75 o 
 -12  10   5      138.00      136.46     25.93 o 
 -11  10   5    12396.40    12381.70    219.70 o 
 -10  10   5     2638.53     2677.68     68.01 o 
  -9  10   5     5738.83     5836.28     92.22 o 
  -8  10   5       17.74       30.59     14.80 o 
  -7  10   5       14.97        2.92     13.73 o 
  -6  10   5      974.88      927.51     32.66 o 
  -5  10   5      620.24      622.08     19.36 o 
  -4  10   5    13509.60    13390.81    137.71 o 
  -3  10   5      135.47      148.59     13.11 o 
  -2  10   5     8015.91     7951.55     92.07 o 
  -1  10   5    17619.39    17180.00    173.15 o 
   0  10   5       23.99       11.74      9.67 o 
   1  10   5     8473.87     8529.16     91.11 o 
   2  10   5    10925.24    10815.67    101.64 o 
   3  10   5      615.35      609.87     20.29 o 
   4  10   5     6280.94     6241.92     78.98 o 
   5  10   5      296.11      234.78     22.90 o 
   6  10   5     1166.69     1170.51     37.91 o 
   7  10   5     4868.96     4884.75     86.74 o 
   8  10   5      295.02      308.56     26.67 o 
   9  10   5       15.95       -5.17     22.81 o 
  10  10   5       13.29       50.15     28.55 o 
 -15  11   5      207.82      268.25     86.46 o 
 -14  11   5        1.93       -6.97     24.76 o 
 -13  11   5       83.74       71.71     27.14 o 
 -12  11   5      288.18      265.37     30.68 o 
 -11  11   5      110.25      161.42     27.11 o 
 -10  11   5     5646.45     5500.84    145.26 o 
  -9  11   5     4953.32     4784.12     83.57 o 
  -8  11   5      104.19       90.06     18.33 o 
  -7  11   5     2278.23     2106.98     50.48 o 
  -6  11   5      481.55      481.15     26.67 o 
  -5  11   5    13012.05    12848.51    134.19 o 
  -4  11   5     3321.21     3395.17     50.99 o 
  -3  11   5      192.30      180.00     15.24 o 
  -2  11   5     7173.58     7093.52     86.62 o 
  -1  11   5      180.30      201.87     18.36 o 
   0  11   5      239.41      248.46     20.61 o 
   1  11   5     2342.43     2324.32     61.70 o 
   2  11   5       16.47       26.74     14.45 o 
   3  11   5       16.84       22.79     18.31 o 
   4  11   5      329.38      318.65     28.35 o 
   5  11   5      518.34      491.96     31.38 o 
   6  11   5       51.21       25.96     18.53 o 
   7  11   5       22.84       47.61     19.84 o 
   8  11   5     3451.61     3606.17     65.27 o 
   9  11   5        5.91       -5.31     23.80 o 
 -14  12   5     1814.51     1887.86     69.28 o 
 -13  12   5      925.58      794.42     52.96 o 
 -12  12   5      190.19      186.24     49.67 o 
 -11  12   5      708.87      632.06     59.59 o 
 -10  12   5     2703.81     2763.03     93.79 o 
  -9  12   5      267.51      208.70     24.42 o 
  -8  12   5      747.71      742.35     34.04 o 
  -7  12   5        0.36       17.93     23.74 o 
  -6  12   5     2272.99     2280.45     60.58 o 
  -5  12   5     1583.33     1614.49     43.02 o 
  -4  12   5     3501.23     3717.26     56.13 o 
  -3  12   5      574.03      569.00     25.70 o 
  -2  12   5        0.19       23.96     14.63 o 
  -1  12   5       62.18       65.86     19.56 o 
   0  12   5      592.01      560.34     47.69 o 
   1  12   5     2213.92     2231.24     56.95 o 
   2  12   5      721.64      778.18     36.84 o 
   3  12   5      323.12      381.79     25.27 o 
   4  12   5     2439.76     2359.11     65.40 o 
   5  12   5       70.67       67.43     25.31 o 
   6  12   5     2170.26     2256.75     66.08 o 
   7  12   5     1083.97     1072.34     52.91 o 
   8  12   5      760.04      737.13     35.42 o 
 -14  13   5      197.36      174.61     46.21 o 
 -13  13   5     1442.15     1414.05     77.41 o 
 -12  13   5      196.01      125.74     32.76 o 
 -11  13   5      334.13      337.51     36.87 o 
 -10  13   5     2157.46     2169.67     70.15 o 
  -9  13   5       54.19       67.36     21.95 o 
  -8  13   5     3756.97     3565.22     74.64 o 
  -7  13   5     3342.61     3232.41     84.14 o 
  -6  13   5     1178.48     1106.09     28.43 o 
  -5  13   5     1825.77     1773.41     41.39 o 
  -4  13   5     2225.17     2127.72     46.64 o 
  -3  13   5       15.41       13.12     15.13 o 
  -2  13   5     1303.99     1256.28     38.16 o 
  -1  13   5      255.20      215.81     23.94 o 
   0  13   5      664.08      647.71     33.85 o 
   1  13   5      367.28      363.24     30.74 o 
   2  13   5     2328.50     2254.57     66.87 o 
   3  13   5     3266.05     3209.70     74.59 o 
   4  13   5      717.35      675.59     40.31 o 
   5  13   5      612.99      654.58     40.35 o 
   6  13   5     4783.40     4836.57    109.74 o 
   7  13   5        0.60       33.34     26.75 o 
 -13  14   5      242.47      213.71     40.92 o 
 -12  14   5     2702.78     2750.28     85.07 o 
 -11  14   5      977.65      875.86     51.12 o 
 -10  14   5     2174.88     2170.21     73.36 o 
  -9  14   5     1566.97     1508.18     70.48 o 
  -8  14   5        3.77       -0.38     21.60 o 
  -7  14   5      755.17      723.53     37.77 o 
  -6  14   5      122.79      158.62     16.03 o 
  -5  14   5        6.60      -11.13     15.26 o 
  -4  14   5      168.36      114.64     19.29 o 
  -3  14   5     2590.33     2517.65     53.68 o 
  -2  14   5      477.25      542.70     37.70 o 
  -1  14   5      578.27      638.42     40.79 o 
   0  14   5     1463.52     1443.40     58.08 o 
   1  14   5     5131.98     5106.02     96.38 o 
   2  14   5     5476.77     5415.17    135.05 o 
   3  14   5     4184.87     4339.19     90.19 o 
   4  14   5      770.85      853.41     62.08 o 
   5  14   5       18.03       16.27     36.47 o 
   6  14   5      658.29      853.42     47.56 o 
 -12  15   5      439.26      361.66     49.16 o 
 -11  15   5       85.10       89.19     31.56 o 
 -10  15   5     1718.63     1825.84     88.36 o 
  -9  15   5     1836.87     1804.08     88.29 o 
  -8  15   5     7644.35     8016.15    138.35 o 
  -7  15   5       95.25      115.16     26.41 o 
  -6  15   5      499.63      492.42     30.88 o 
  -5  15   5      786.26      740.27     31.28 o 
  -4  15   5      561.82      619.07     30.53 o 
  -3  15   5    13404.10    13090.47    208.62 o 
  -2  15   5      159.22      165.14     30.86 o 
  -1  15   5      475.91      397.99     38.51 o 
   0  15   5      638.14      659.78     39.56 o 
   1  15   5     1275.56     1203.53     63.36 o 
   2  15   5     1216.60     1184.26     50.38 o 
   3  15   5      935.72      945.04     46.06 o 
   4  15   5       25.64        6.08     38.72 o 
   5  15   5     1142.42     1122.63    125.28 o 
 -11  16   5       75.64       75.43     40.15 o 
 -10  16   5      656.32      712.12     98.49 o 
  -9  16   5      608.48      566.36     62.54 o 
  -8  16   5     3182.40     3353.91     85.79 o 
  -7  16   5      529.15      529.20     65.88 o 
  -6  16   5      187.67      182.91     19.21 o 
  -5  16   5      578.15      588.42     41.36 o 
  -4  16   5     3150.26     3237.76     96.05 o 
  -3  16   5    10147.37    10023.73    175.22 o 
  -2  16   5      715.16      740.90     46.94 o 
  -1  16   5     2584.76     2489.12     78.79 o 
   0  16   5       18.14       19.11     24.66 o 
   1  16   5     1328.69     1346.93     70.13 o 
   2  16   5      361.61      323.85     35.95 o 
   3  16   5     1143.16     1261.93     63.31 o 
 -10  17   5       18.50       17.41     38.98 o 
  -9  17   5     2639.24     2817.22     92.53 o 
  -8  17   5       17.80        3.96     34.23 o 
  -7  17   5     1191.34     1270.28     71.94 o 
  -6  17   5      315.38      288.47     64.61 o 
  -5  17   5     2381.34     2559.48     72.99 o 
  -4  17   5     1376.91     1381.66     59.18 o 
  -3  17   5      177.22      109.40     32.57 o 
  -2  17   5      490.97      514.05     42.99 o 
  -1  17   5      201.52      228.79     63.79 o 
   0  17   5       40.88       28.57     28.46 o 
   1  17   5      355.86      327.97     37.50 o 
   2  17   5       20.35       41.90     30.33 o 
  -8  18   5       39.42       83.84     38.13 o 
  -7  18   5      279.84      314.97     37.58 o 
  -6  18   5      167.82      170.58     38.10 o 
  -5  18   5       85.50       57.51     28.06 o 
  -4  18   5        9.21      -22.74     31.14 o 
  -3  18   5      106.55      128.37     34.94 o 
  -2  18   5       30.26      -11.87     32.30 o 
  -1  18   5      466.83      487.31     46.79 o 
   1 -19   6       17.03      -10.71     41.26 o 
   2 -19   6      323.17      339.08     41.89 o 
   3 -19   6      371.65      344.07    103.63 o 
   4 -19   6     2212.74     2362.12     94.98 o 
   5 -19   6        9.75      -18.94     39.30 o 
   6 -19   6     2434.72     2553.16     96.85 o 
  -2 -18   6       90.46       83.11     30.00 o 
  -1 -18   6        4.04      -34.69     30.72 o 
   0 -18   6     3393.28     3560.91     98.66 o 
   1 -18   6      920.71     1042.16     57.09 o 
   2 -18   6     3650.35     3935.99    100.99 o 
   3 -18   6      230.51      274.94     48.08 o 
   4 -18   6        1.64       35.61     43.36 o 
   5 -18   6       30.15       -6.53     32.61 o 
   6 -18   6     2659.02     2728.29     76.74 o 
   7 -18   6      131.18      139.42     38.59 o 
   8 -18   6       42.66       13.33     34.29 o 
  -4 -17   6        6.01        2.69     37.39 o 
  -3 -17   6     3267.31     3297.45    122.23 o 
  -2 -17   6      693.37      715.85     43.12 o 
  -1 -17   6       47.71       72.01     32.76 o 
   0 -17   6     3419.94     3468.60     95.19 o 
   1 -17   6     4672.34     4880.39    112.24 o 
   2 -17   6     1023.12     1009.85     61.21 o 
   3 -17   6      216.51      221.38     42.60 o 
   4 -17   6     1525.31     1353.63     82.15 o 
   5 -17   6     1680.61     1719.44     75.65 o 
   6 -17   6      654.10      655.96     42.12 o 
   7 -17   6        8.84        6.13     17.46 o 
   8 -17   6      243.84      188.04     37.63 o 
   9 -17   6     1235.97     1309.69     66.30 o 
  10 -17   6     1065.84     1111.30     86.89 o 
  -5 -16   6       80.57       47.08     38.01 o 
  -4 -16   6     2391.29     2476.80     82.59 o 
  -3 -16   6     5932.01     6048.63    130.33 o 
  -2 -16   6       74.84       66.48     32.42 o 
  -1 -16   6       17.67      -23.56     27.76 o 
   0 -16   6      729.46      697.10     44.64 o 
   1 -16   6      151.56      144.86     26.07 o 
   2 -16   6      108.04      133.26     30.13 o 
   3 -16   6     1093.85     1133.02     67.02 o 
   4 -16   6      194.52      173.04     29.06 o 
   5 -16   6     2389.94     2575.16     73.04 o 
   6 -16   6       20.12       25.66     20.35 o 
   7 -16   6     1995.29     1927.06     49.33 o 
   8 -16   6      640.31      624.91     47.19 o 
   9 -16   6     3942.68     4157.15    109.14 o 
  10 -16   6     2100.11     2017.05     78.97 o 
  11 -16   6      445.64      487.09    132.83 o 
  -7 -15   6       35.04      -52.15     37.86 o 
  -6 -15   6      361.40      303.76     42.68 o 
  -5 -15   6      971.99      879.86     58.70 o 
  -4 -15   6     4105.51     3995.12    122.84 o 
  -3 -15   6     1032.42     1026.30     53.59 o 
  -2 -15   6     2858.50     2983.98     84.48 o 
  -1 -15   6      165.76      189.36     31.17 o 
   0 -15   6       58.28       19.11     22.12 o 
   1 -15   6     2980.79     2897.94     72.26 o 
   2 -15   6       81.95       54.96     24.93 o 
   3 -15   6     2031.11     2156.25     93.18 o 
   4 -15   6      772.51      715.89     34.94 o 
   5 -15   6     1274.88     1128.37     49.05 o 
   6 -15   6      173.35      168.67     23.23 o 
   7 -15   6     2726.51     2698.02     56.89 o 
   8 -15   6      250.04      215.36     38.09 o 
   9 -15   6     4301.01     4548.87    112.21 o 
  10 -15   6        0.81       44.22     31.06 o 
  11 -15   6      117.34       87.47     34.73 o 
  12 -15   6      353.57      389.86     52.09 o 
  -8 -14   6      461.67      432.07     42.55 o 
  -7 -14   6      435.45      433.69     34.53 o 
  -6 -14   6      777.37      747.10     54.10 o 
  -5 -14   6      198.97      220.43     67.93 o 
  -4 -14   6      232.71      255.82     44.55 o 
  -3 -14   6       19.56       59.70     38.14 o 
  -2 -14   6     2471.37     2521.32     74.19 o 
  -1 -14   6      453.20      428.59     36.27 o 
   0 -14   6     2292.25     2381.42    130.16 o 
   1 -14   6      325.11      348.65     34.89 o 
   2 -14   6      258.08      266.12     23.45 o 
   3 -14   6     4238.63     4324.04     86.04 o 
   4 -14   6     2390.01     2298.48     56.97 o 
   5 -14   6     3872.10     3670.27     86.89 o 
   6 -14   6      183.11      232.47     22.78 o 
   7 -14   6       41.15       67.63     16.15 o 
   8 -14   6      916.63      981.76     51.51 o 
   9 -14   6      321.42      356.64     38.79 o 
  10 -14   6      741.95      718.56     47.94 o 
  11 -14   6       34.91       63.04     30.85 o 
  12 -14   6     1021.30      916.12     79.93 o 
  -9 -13   6      977.67     1027.20     67.13 o 
  -8 -13   6      752.57      673.90     42.22 o 
  -7 -13   6        8.63      -17.41     17.24 o 
  -6 -13   6     1581.02     1547.43     40.99 o 
  -5 -13   6     1496.49     1523.84     39.99 o 
  -4 -13   6     1878.72     1956.94     64.15 o 
  -3 -13   6        6.27       35.50     55.42 o 
  -2 -13   6      556.49      546.37     36.79 o 
  -1 -13   6      140.48      136.61     22.38 o 
   0 -13   6     2450.43     2519.74     87.82 o 
   1 -13   6    17278.10    17127.82    192.12 o 
   2 -13   6     1328.37     1408.28     55.81 o 
   3 -13   6     2417.92     2493.60     64.92 o 
   4 -13   6     3397.34     3387.15     67.06 o 
   5 -13   6      726.20      598.46     34.28 o 
   6 -13   6      323.48      295.91     22.76 o 
   7 -13   6     1301.89     1176.01     34.34 o 
   8 -13   6      122.56       65.10     26.86 o 
   9 -13   6      212.72      147.75     29.89 o 
  10 -13   6      133.63       93.55     30.31 o 
  11 -13   6       11.70       -0.86     28.46 o 
  12 -13   6      124.45      162.24     35.03 o 
  13 -13   6        0.83       28.66     36.42 o 
 -10 -12   6       62.59       59.03     25.84 o 
  -9 -12   6     1538.14     1473.16     52.79 o 
  -8 -12   6     3405.29     3409.02     79.94 o 
  -7 -12   6     2845.58     2800.74     59.38 o 
  -6 -12   6       79.65       75.88     17.57 o 
  -5 -12   6      795.82      824.11     27.24 o 
  -4 -12   6     3630.86     3709.33     61.80 o 
  -3 -12   6     1787.38     1819.05     45.19 o 
  -2 -12   6     4151.27     4134.38     83.90 o 
  -1 -12   6       26.01       15.74     21.71 o 
   0 -12   6      533.73      533.96     25.49 o 
   1 -12   6     1757.10     1797.09     59.33 o 
   2 -12   6     3801.89     3811.22     51.39 o 
   3 -12   6     2177.62     2300.62     46.10 o 
   4 -12   6      113.99      131.99     15.98 o 
   5 -12   6    11332.14    11635.64    140.39 o 
   6 -12   6     3574.85     3371.84     57.15 o 
   7 -12   6     1984.08     2027.21     42.96 o 
   8 -12   6        8.82      -11.19     21.12 o 
   9 -12   6       26.09       16.78     24.51 o 
  10 -12   6    11340.06    11113.02    191.40 o 
  11 -12   6     3273.32     3341.23     91.00 o 
  12 -12   6      503.04      454.96     41.85 o 
  13 -12   6       58.84       63.31     23.63 o 
 -10 -11   6      128.12      122.27     25.95 o 
  -9 -11   6      629.67      585.00     34.36 o 
  -8 -11   6     3503.23     3524.46     68.92 o 
  -7 -11   6     6505.73     6292.57    157.29 o 
  -6 -11   6       33.76       35.30     14.55 o 
  -5 -11   6     1658.27     1552.81     34.53 o 
  -4 -11   6     1252.61     1223.73     28.69 o 
  -3 -11   6      639.89      674.02     22.88 o 
  -2 -11   6    17783.88    17850.35    145.51 o 
  -1 -11   6      632.38      690.85     19.17 o 
   0 -11   6     3190.17     3057.71     44.78 o 
   1 -11   6     1583.31     1535.97     28.32 o 
   2 -11   6      120.55      135.04     12.95 o 
   3 -11   6      158.64      155.28     13.86 o 
   4 -11   6       38.26       27.76     14.79 o 
   5 -11   6     8284.48     8366.66    105.98 o 
   6 -11   6      322.02      317.54     18.28 o 
   7 -11   6        9.44       14.98      9.62 o 
   8 -11   6     1144.58     1104.78     47.79 o 
   9 -11   6        8.45      -30.26     21.14 o 
  10 -11   6     5336.09     5335.54     89.65 o 
  11 -11   6     7825.94     7902.62    135.97 o 
  12 -11   6       21.35       15.23     19.78 o 
  13 -11   6     1775.63     1875.33     62.68 o 
  14 -11   6       23.06        6.13     23.22 o 
 -11 -10   6     2704.94     2715.37     64.72 o 
 -10 -10   6      662.69      624.12     35.29 o 
  -9 -10   6      970.14     1001.45     38.83 o 
  -8 -10   6     3346.25     3389.28     60.86 o 
  -7 -10   6     5962.33     5905.20     71.26 o 
  -6 -10   6     1081.72     1031.86     31.36 o 
  -5 -10   6       27.66       11.30     11.94 o 
  -4 -10   6      669.67      605.87     22.05 o 
  -3 -10   6      727.45      735.62     21.62 o 
  -2 -10   6     9169.38     9030.61     74.36 o 
  -1 -10   6     2094.14     2236.65     28.17 o 
   0 -10   6     4245.53     4171.46     46.07 o 
   1 -10   6     1676.78     1752.36     27.70 o 
   2 -10   6     8141.98     7924.43     68.48 o 
   3 -10   6       80.51       66.58     10.18 o 
   4 -10   6    21610.45    21513.57    192.34 o 
   5 -10   6     6220.02     6343.98     76.45 o 
   6 -10   6     6992.94     6861.72     88.83 o 
   7 -10   6     9407.27     9437.71    156.33 o 
   8 -10   6     3402.04     3439.54     85.14 o 
   9 -10   6     2468.86     2405.56     53.00 o 
  10 -10   6     1501.14     1408.33     41.55 o 
  11 -10   6     1099.26     1009.58     37.14 o 
  12 -10   6        5.00       19.44     18.30 o 
  13 -10   6     1053.76      968.55     38.37 o 
  14 -10   6      316.11      396.22     40.25 o 
 -12  -9   6        7.85        2.93     23.26 o 
 -11  -9   6      816.64      758.40     40.23 o 
 -10  -9   6      574.69      537.78     34.34 o 
  -9  -9   6     3507.24     3552.00     74.65 o 
  -8  -9   6     4624.33     4479.71     82.08 o 
  -7  -9   6      451.23      421.41     17.88 o 
  -6  -9   6      284.30      283.08     19.59 o 
  -5  -9   6     1592.62     1600.38     30.20 o 
  -4  -9   6      680.65      686.66     21.35 o 
  -3  -9   6      782.36      788.28     21.28 o 
  -2  -9   6     2826.43     2716.14     29.53 o 
  -1  -9   6     8896.63     8806.83     67.64 o 
   0  -9   6       82.36      110.94      9.41 o 
   1  -9   6      872.63      929.94     16.74 o 
   2  -9   6       94.35       92.14      7.09 o 
   3  -9   6     7047.73     6980.84     60.06 o 
   4  -9   6    20230.40    19849.77    164.25 o 
   5  -9   6     8623.06     8477.88     94.10 o 
   6  -9   6     2260.66     2287.95     40.45 o 
   7  -9   6     1267.59     1351.58     32.24 o 
   8  -9   6       18.02       37.82     15.08 o 
   9  -9   6       29.45       12.39     13.79 o 
  10  -9   6     1454.78     1338.87     38.65 o 
  11  -9   6       38.74       16.92     15.99 o 
  12  -9   6        1.83       -6.13     16.74 o 
  13  -9   6      165.79      131.38     29.90 o 
  14  -9   6      221.08      245.59     42.77 o 
 -12  -8   6      546.78      562.46     36.82 o 
 -11  -8   6        2.83       14.22     26.68 o 
 -10  -8   6      538.12      486.78     38.47 o 
  -9  -8   6        9.47      -17.05     18.79 o 
  -8  -8   6      326.63      282.37     22.33 o 
  -7  -8   6       33.57       33.56     15.02 o 
  -6  -8   6     7084.77     6929.79    126.35 o 
  -5  -8   6     8535.93     8654.61     83.91 o 
  -4  -8   6     4575.72     4562.90     56.50 o 
  -3  -8   6      308.36      254.18     12.42 o 
  -2  -8   6      669.69      642.36     13.18 o 
  -1  -8   6     1622.56     1723.83     21.42 o 
   0  -8   6     2211.40     2177.31     28.06 o 
   1  -8   6    17208.59    17461.49    123.61 o 
   2  -8   6     3236.65     3300.58     32.39 o 
   3  -8   6     5980.68     6087.10     50.71 o 
   4  -8   6      270.68      320.50     11.36 o 
   5  -8   6     3491.69     3386.94     55.97 o 
   6  -8   6       14.03       15.80      6.78 o 
   7  -8   6    11266.99    11265.49    117.18 o 
   8  -8   6       92.77      135.09     14.45 o 
   9  -8   6      142.50      157.65     15.68 o 
  10  -8   6       65.51       52.56     13.90 o 
  11  -8   6     1660.56     1643.72     42.88 o 
  12  -8   6     2377.32     2457.37     79.36 o 
  13  -8   6      340.11      296.88     33.55 o 
  14  -8   6        6.54       20.66     25.84 o 
 -13  -7   6      263.30      330.08     48.90 o 
 -12  -7   6       33.00       28.52     27.84 o 
 -11  -7   6       14.61       65.60     30.10 o 
 -10  -7   6      889.23      882.61     40.00 o 
  -9  -7   6      210.14      227.48     24.76 o 
  -8  -7   6     7602.43     7537.83    115.67 o 
  -7  -7   6      491.85      512.28     36.81 o 
  -6  -7   6    17375.42    17271.59    156.07 o 
  -5  -7   6      390.20      353.67     15.62 o 
  -4  -7   6     2210.34     2104.24     31.54 o 
  -3  -7   6    10736.82    10416.96     83.09 o 
  -2  -7   6    17831.94    17595.25    114.79 o 
  -1  -7   6     7066.13     6921.38     55.22 o 
   0  -7   6     5592.94     5540.14     49.32 o 
   1  -7   6     4235.29     4187.47     38.87 o 
   2  -7   6      330.63      341.10     10.76 o 
   3  -7   6       60.75       93.02      5.71 o 
   4  -7   6     2415.74     2431.20     28.05 o 
   5  -7   6      100.34       81.10      7.35 o 
   6  -7   6     5482.19     5439.82     49.08 o 
   7  -7   6     5902.57     6038.50     70.86 o 
   8  -7   6     1690.82     1634.64     31.49 o 
   9  -7   6      498.21      489.25     19.22 o 
  10  -7   6     3489.52     3589.63     53.47 o 
  11  -7   6    11442.58    11605.39    146.94 o 
  12  -7   6     4821.22     4732.76     89.42 o 
  13  -7   6      323.04      325.64     34.58 o 
  14  -7   6      105.96      111.70     42.28 o 
 -13  -6   6       39.62       89.53     29.66 o 
 -12  -6   6     5774.40     5654.05    143.69 o 
 -11  -6   6      106.68      114.70     27.53 o 
 -10  -6   6     1936.96     1870.25     62.29 o 
  -9  -6   6        5.48       21.54     18.16 o 
  -8  -6   6     6514.93     6585.54    102.90 o 
  -7  -6   6     2331.17     2271.69     51.50 o 
  -6  -6   6       45.93      126.36     33.75 o 
  -5  -6   6       27.30       32.33      8.40 o 
  -4  -6   6      624.44      668.85     15.16 o 
  -3  -6   6    10026.96     9810.17     82.42 o 
  -2  -6   6     5639.52     5403.75     43.25 o 
  -1  -6   6    25097.82    26065.87    166.60 o 
   0  -6   6    13858.94    13787.07    104.14 o 
   1  -6   6    14048.88    13677.28     98.45 o 
   2  -6   6     4276.65     4029.23     35.13 o 
   3  -6   6     3136.51     3361.10     35.94 o 
   4  -6   6     3408.54     3457.80     35.14 o 
   5  -6   6     2050.45     1934.03     25.61 o 
   6  -6   6    38592.91    39150.04    283.97 o 
   7  -6   6       11.04       14.30      8.53 o 
   8  -6   6      962.66     1015.87     25.56 o 
   9  -6   6      213.94      233.91     14.94 o 
  10  -6   6     4858.30     4937.67     96.14 o 
  11  -6   6     6491.73     6591.43    199.75 o 
  12  -6   6     5266.71     5383.17     95.00 o 
  13  -6   6      231.61      186.87     33.26 o 
  14  -6   6     1097.31     1044.26    129.67 o 
  15  -6   6       13.77       33.00     35.37 o 
 -14  -5   6       15.08        9.00     31.15 o 
 -13  -5   6      197.58      216.64     34.28 o 
 -12  -5   6    11422.90    11573.59    197.20 o 
 -11  -5   6       83.98       73.86     23.16 o 
 -10  -5   6     1665.20     1647.79     50.07 o 
  -9  -5   6      825.25      844.90     39.78 o 
  -8  -5   6     2437.15     2273.33     52.00 o 
  -7  -5   6    11692.87    11627.35    150.74 o 
  -6  -5   6     2155.78     2209.17     40.40 o 
  -5  -5   6     3634.84     3307.63     37.89 o 
  -4  -5   6     1422.17     1491.21     20.97 o 
  -3  -5   6    15523.32    15856.83    124.94 o 
  -2  -5   6      474.25      608.72     10.45 o 
  -1  -5   6      882.33      807.88     12.74 o 
   0  -5   6    13948.67    14609.15    116.74 o 
   1  -5   6    31744.97    31710.17    232.78 o 
   2  -5   6    22823.39    22933.73    177.04 o 
   3  -5   6      125.49      136.14     10.63 o 
   4  -5   6       62.15       65.42      4.88 o 
   5  -5   6    18341.49    17908.88    145.75 o 
   6  -5   6    38158.29    38472.86    379.40 o 
   7  -5   6     1465.50     1449.48     26.42 o 
   8  -5   6     3640.35     3683.08     52.84 o 
   9  -5   6      102.23       82.78     11.67 o 
  10  -5   6     1068.19     1071.60     47.36 o 
  11  -5   6      565.10      453.30     41.60 o 
  12  -5   6     1364.64     1378.33     46.45 o 
  13  -5   6      162.84      125.83     31.23 o 
  14  -5   6      295.85      231.33     38.21 o 
  15  -5   6      500.41      451.26     46.42 o 
 -14  -4   6      568.73      619.27     47.87 o 
 -13  -4   6      565.55      599.92     39.57 o 
 -12  -4   6     2376.78     2418.32     67.17 o 
 -11  -4   6        7.90       16.28     18.08 o 
 -10  -4   6      882.37      844.93     34.85 o 
  -9  -4   6        1.61        0.01     13.67 o 
  -8  -4   6    11227.59    10806.43    156.37 o 
  -7  -4   6     1424.26     1416.06     41.35 o 
  -6  -4   6     8732.89     8699.48     92.93 o 
  -5  -4   6      387.02      383.37     12.95 o 
  -4  -4   6     7824.91     7955.61     69.39 o 
  -3  -4   6    43520.83    43207.14    315.93 o 
  -2  -4   6    11711.95    12147.01     95.23 o 
  -1  -4   6      986.80     1178.44     14.57 o 
   0  -4   6     4338.85     4251.17     38.87 o 
   1  -4   6     5507.75     5472.17     53.27 o 
   2  -4   6    42061.28    42625.07    327.23 o 
   3  -4   6     8620.75     8937.45     73.38 o 
   4  -4   6     8252.02     7861.15     69.09 o 
   5  -4   6     8967.82     8542.28     83.01 o 
   6  -4   6      287.76      328.07     10.37 o 
   7  -4   6      567.55      527.11     14.23 o 
   8  -4   6     1854.43     1838.53     31.21 o 
   9  -4   6      715.03      754.89     22.78 o 
  10  -4   6     5105.73     5095.60     85.90 o 
  11  -4   6      100.51       83.73     19.75 o 
  12  -4   6      718.51      703.02     61.41 o 
  13  -4   6       35.66       43.92     28.14 o 
  14  -4   6      411.10      420.29     44.05 o 
  15  -4   6      404.25      426.78     46.07 o 
 -15  -3   6     3208.32     3428.68     98.05 o 
 -14  -3   6      101.51      137.64     32.28 o 
 -13  -3   6     1406.15     1480.60     53.22 o 
 -12  -3   6      713.63      783.09     43.45 o 
 -11  -3   6      232.49      212.64     27.76 o 
 -10  -3   6     1344.34     1260.34     38.85 o 
  -9  -3   6     1038.62     1027.92     34.39 o 
  -8  -3   6     1373.48     1301.51     35.62 o 
  -7  -3   6     1753.09     1608.71     37.70 o 
  -6  -3   6      406.70      377.42     18.10 o 
  -5  -3   6    11433.75    10916.35    152.83 o 
  -4  -3   6     6268.03     5966.78     77.81 o 
  -3  -3   6     5283.13     5001.74     46.76 o 
  -2  -3   6     2240.45     2184.55     23.03 o 
  -1  -3   6       14.05       30.79      4.23 o 
   0  -3   6    47806.40    50226.64    387.12 o 
   1  -3   6      397.25      425.46     10.31 o 
   2  -3   6     7799.02     7652.81     64.59 o 
   3  -3   6     9262.99     9980.06     80.60 o 
   4  -3   6     6928.36     6956.20     59.33 o 
   5  -3   6      273.77      262.95      8.68 o 
   6  -3   6     2181.64     2222.98     27.57 o 
   7  -3   6       24.79       23.18      7.53 o 
   8  -3   6     4640.45     4437.59     65.72 o 
   9  -3   6      620.57      668.30     28.74 o 
  10  -3   6      511.75      582.41     32.45 o 
  11  -3   6      656.64      663.84     36.06 o 
  12  -3   6      583.89      592.20     37.68 o 
  13  -3   6     4189.62     4049.85    258.81 o 
  14  -3   6      749.85      727.17     51.13 o 
 -15  -2   6      164.53      239.14     51.11 o 
 -14  -2   6     1468.61     1395.93     57.48 o 
 -13  -2   6       98.78      136.33     24.99 o 
 -12  -2   6      250.16      237.76     22.95 o 
 -11  -2   6       68.61       71.40     25.59 o 
 -10  -2   6      294.50      263.15     20.71 o 
  -9  -2   6    14204.99    14328.23    177.12 o 
  -8  -2   6       21.67       22.75     11.24 o 
  -7  -2   6     7415.99     7238.41     97.59 o 
  -6  -2   6      290.34      342.39     20.13 o 
  -5  -2   6    23188.51    22577.90    250.17 o 
  -4  -2   6     6795.12     6550.22     81.56 o 
  -3  -2   6       42.37       53.44      6.36 o 
  -2  -2   6     4194.96     4720.07     42.75 o 
  -1  -2   6       12.69       56.24      5.80 o 
   0  -2   6      506.67      456.50     15.39 o 
   1  -2   6    34406.03    34673.28    366.43 o 
   2  -2   6        3.42       -6.65      3.32 o 
   3  -2   6     1383.89     1566.86     22.39 o 
   4  -2   6    10847.61    11218.71     89.95 o 
   5  -2   6     1121.78     1253.54     17.07 o 
   6  -2   6       16.82       29.69      6.01 o 
   7  -2   6     5166.81     5096.64     70.34 o 
   8  -2   6      779.49      885.85     29.40 o 
   9  -2   6     3022.05     3019.30     59.35 o 
  10  -2   6     5763.93     5757.93     93.84 o 
  11  -2   6     2935.08     2981.36     77.13 o 
  12  -2   6     1013.82      978.30     64.58 o 
  13  -2   6     6408.31     6336.38    144.86 o 
  14  -2   6      136.01       95.71     26.16 o 
 -15  -1   6      162.01      182.91     26.58 o 
 -14  -1   6     1661.81     1709.35     58.18 o 
 -13  -1   6     1669.19     1736.26     58.30 o 
 -12  -1   6      653.34      579.87     28.56 o 
 -11  -1   6     3612.10     3778.72     67.63 o 
 -10  -1   6     4500.00     4436.51     88.62 o 
  -9  -1   6    11380.91    11675.54    146.99 o 
  -8  -1   6     3241.35     3252.68     42.09 o 
  -7  -1   6        4.25       12.50      7.63 o 
  -6  -1   6    10118.30     9620.59    105.64 o 
  -5  -1   6     8435.81     8613.43     94.06 o 
  -4  -1   6      668.64      778.59     26.62 o 
  -3  -1   6      114.91      137.49      8.75 o 
  -2  -1   6     9377.53    10366.91     89.00 o 
  -1  -1   6     2380.76     2670.66     28.05 o 
   0  -1   6     1031.31     1134.51     19.07 o 
   1  -1   6    51960.46    51279.39    492.31 o 
   2  -1   6     9956.24    10302.59     80.52 o 
   3  -1   6     9531.13    10488.41     84.88 o 
   4  -1   6    28004.38    29263.31    219.66 o 
   5  -1   6     2671.44     2809.63     32.21 o 
   6  -1   6     3821.37     3957.23     53.26 o 
   7  -1   6    34957.60    34781.05    358.69 o 
   8  -1   6       18.50       24.95     13.21 o 
   9  -1   6     4791.59     4632.62     78.95 o 
  10  -1   6       59.51       72.51     29.04 o 
  11  -1   6      626.35      653.73     49.55 o 
  12  -1   6     3677.73     3735.70    124.65 o 
  13  -1   6      441.57      438.69     32.93 o 
  14  -1   6     1273.29     1459.02     96.61 o 
 -15   0   6      634.94      819.65     95.85 o 
 -14   0   6     2390.11     2574.42    147.55 o 
 -13   0   6      763.04      738.05     33.11 o 
 -12   0   6      457.25      438.98     24.34 o 
 -11   0   6    10396.25    10346.16    115.47 o 
 -10   0   6      325.65      346.24     20.49 o 
  -9   0   6      568.36      512.72     18.71 o 
  -8   0   6     3547.60     3553.97     50.07 o 
  -7   0   6     1193.99     1247.90     25.48 o 
  -6   0   6    40369.00    40570.99    391.07 o 
  -5   0   6     1517.53     1503.81     24.95 o 
  -4   0   6     9044.13     8864.33     92.86 o 
  -3   0   6     1303.22     1408.46     21.39 o 
  -2   0   6    28546.13    28690.30    345.87 o 
  -1   0   6    10197.82    10882.68     96.32 o 
   0   0   6      794.75      845.52     14.85 o 
   1   0   6     3166.07     3033.08     35.40 o 
   2   0   6    23445.82    24770.42    184.53 o 
   3   0   6     3783.61     3668.08     35.32 o 
   4   0   6      138.90      181.22      8.25 o 
   5   0   6     8046.31     8255.01     70.61 o 
   6   0   6     3247.19     3579.36     36.51 o 
   7   0   6    40319.82    40161.08    380.28 o 
   8   0   6      359.93      370.99     26.80 o 
   9   0   6      331.57      345.07     46.07 o 
  10   0   6     1969.96     1933.51     58.32 o 
  11   0   6     1875.82     1873.83     60.60 o 
  12   0   6     3062.12     3003.27     71.88 o 
  13   0   6       83.30       47.34     30.98 o 
  14   0   6       16.38        9.07     20.44 o 
 -16   1   6     1206.76     1223.73    114.66 o 
 -15   1   6     5005.18     5624.74    223.22 o 
 -14   1   6     2492.03     2586.45    144.05 o 
 -13   1   6     2095.92     2258.42     93.02 o 
 -12   1   6       85.91       70.08     28.77 o 
 -11   1   6     2799.45     2631.78     60.39 o 
 -10   1   6     2589.52     2390.21     34.99 o 
  -9   1   6      430.45      382.17     21.86 o 
  -8   1   6     2370.15     2474.90     43.36 o 
  -7   1   6     3933.55     3752.30    181.55 o 
  -6   1   6      971.71      900.20     21.50 o 
  -5   1   6    12793.06    13315.40    136.06 o 
  -4   1   6     9259.71     8718.28     84.35 o 
  -3   1   6      282.02      395.26     10.33 o 
  -2   1   6   118800.72   115794.45   1085.61 o 
  -1   1   6     5362.58     5750.73     54.19 o 
   0   1   6      181.20      162.34      5.58 o 
   1   1   6     3566.97     3337.93     30.71 o 
   2   1   6     4704.14     4925.38     40.51 o 
   3   1   6    54191.99    55309.54    478.07 o 
   4   1   6    12233.20    12695.73    109.16 o 
   5   1   6     2585.99     2550.76     35.67 o 
   6   1   6        4.42       18.97      6.38 o 
   7   1   6     3920.92     3892.27     48.98 o 
   8   1   6     1464.67     1440.26     47.50 o 
   9   1   6        8.71       -8.53     16.60 o 
  10   1   6       19.28       24.17     24.31 o 
  11   1   6     3371.31     3376.64     69.29 o 
  12   1   6      232.31      234.68     28.18 o 
  13   1   6     1740.21     1824.40     60.96 o 
  14   1   6      400.30      408.02     35.28 o 
 -16   2   6      291.82      178.33     69.35 o 
 -15   2   6     1026.59      995.71     75.79 o 
 -14   2   6     2196.01     2196.50     59.61 o 
 -13   2   6      646.28      797.30     58.17 o 
 -12   2   6     1639.84     1693.95     74.72 o 
 -11   2   6      161.13      194.08     25.60 o 
 -10   2   6      110.07       89.44     21.07 o 
  -9   2   6     7909.22     7630.66    226.67 o 
  -8   2   6     9253.06     9177.84    143.48 o 
  -7   2   6     7916.62     7815.43    122.81 o 
  -6   2   6    10793.70    10849.45    116.46 o 
  -5   2   6     1417.31     1433.03     23.11 o 
  -4   2   6    14846.40    15032.68    138.25 o 
  -3   2   6        3.48       41.23     11.65 o 
  -2   2   6    32286.23    31933.60    248.17 o 
  -1   2   6     8273.11     8188.09     63.57 o 
   0   2   6      768.99      900.50     12.74 o 
   1   2   6    22511.79    22981.79    150.63 o 
   2   2   6      460.36      599.17     10.57 o 
   3   2   6     3557.15     3922.82     34.20 o 
   4   2   6    24530.20    24081.89    226.61 o 
   5   2   6      692.32      687.43     18.62 o 
   6   2   6      140.20      110.39      8.92 o 
   7   2   6     1550.45     1464.09     26.32 o 
   8   2   6     2200.43     2062.47     55.89 o 
   9   2   6       18.16       26.74     15.74 o 
  10   2   6      102.04       78.89     19.86 o 
  11   2   6      250.22      219.12     27.24 o 
  12   2   6     4217.14     4225.18    175.47 o 
  13   2   6      434.19      420.73     47.03 o 
 -16   3   6     1409.10     1518.45     54.25 o 
 -15   3   6      209.81      196.52     29.66 o 
 -14   3   6      110.46      118.44     31.92 o 
 -13   3   6      753.86      775.57     55.36 o 
 -12   3   6       81.06       71.05     28.53 o 
 -11   3   6     3843.39     3894.29    106.77 o 
 -10   3   6     3031.16     2978.38     70.43 o 
  -9   3   6      474.79      468.06     24.23 o 
  -8   3   6    13230.73    13456.63    171.73 o 
  -7   3   6     3922.65     4026.84     64.92 o 
  -6   3   6     9130.28     9596.46     87.83 o 
  -5   3   6     3719.78     3701.48     39.27 o 
  -4   3   6     1063.69      851.03     20.23 o 
  -3   3   6     3193.75     3019.60     39.13 o 
  -2   3   6      398.88      262.01      6.51 o 
  -1   3   6       60.05       23.65      3.25 o 
   0   3   6      154.25      122.82      7.31 o 
   1   3   6       49.97       22.71      3.14 o 
   2   3   6       79.25      105.02      9.23 o 
   3   3   6    14129.75    13657.12    110.97 o 
   4   3   6       21.37       26.15      7.12 o 
   5   3   6      742.63      713.13     18.47 o 
   6   3   6     1833.88     1733.18     29.40 o 
   7   3   6       67.37       78.18      9.70 o 
   8   3   6     3083.54     3177.62    186.59 o 
   9   3   6      669.61      564.28     56.88 o 
  10   3   6     3971.39     3738.34    100.13 o 
  11   3   6      238.39      162.96     34.93 o 
  12   3   6     1075.33     1054.63     62.89 o 
  13   3   6       74.96       31.98     34.99 o 
 -16   4   6      823.91      755.70     45.40 o 
 -15   4   6       13.41       64.45     56.27 o 
 -14   4   6        3.84       -3.29     32.19 o 
 -13   4   6     1864.90     1881.51     80.11 o 
 -12   4   6     1933.81     1771.14     53.18 o 
 -11   4   6     2629.51     2820.53     63.90 o 
 -10   4   6     4180.33     4160.16     65.85 o 
  -9   4   6     6788.87     6894.18     90.36 o 
  -8   4   6     5478.42     5710.74     76.13 o 
  -7   4   6       85.68      132.85     14.99 o 
  -6   4   6     3165.29     2897.46     49.34 o 
  -5   4   6      145.01      202.44      7.54 o 
  -4   4   6     5587.71     5547.93     58.55 o 
  -3   4   6     1290.33     1581.34     26.35 o 
  -2   4   6      265.35      476.08     10.52 o 
  -1   4   6     2172.99     2149.56     21.15 o 
   0   4   6     6455.45     6827.87     49.40 o 
   1   4   6     4184.19     4275.18     34.51 o 
   2   4   6     4282.12     4604.81     38.71 o 
   3   4   6    20672.08    20061.35    141.03 o 
   4   4   6     3212.19     3173.94     38.53 o 
   5   4   6     5102.63     4952.79     58.38 o 
   6   4   6      812.18      718.86     21.88 o 
   7   4   6     3035.97     3055.28     56.47 o 
   8   4   6     9457.18     9368.23    133.22 o 
   9   4   6     3106.20     3120.87     94.29 o 
  10   4   6     3074.28     2855.00     81.91 o 
  11   4   6        3.67       -5.07     37.00 o 
  12   4   6      316.11      246.80     41.37 o 
  13   4   6      805.33      762.31     94.91 o 
 -16   5   6      328.98      337.80     29.34 o 
 -15   5   6       52.78       42.46     57.57 o 
 -14   5   6      681.37      746.94     88.31 o 
 -13   5   6     7466.84     7936.38    189.44 o 
 -12   5   6     2861.22     3089.40    102.96 o 
 -11   5   6      535.70      559.61     26.32 o 
 -10   5   6      443.32      537.07     31.04 o 
  -9   5   6     2459.61     2411.76     36.32 o 
  -8   5   6      113.32      148.05     10.44 o 
  -7   5   6      135.60      153.71      9.78 o 
  -6   5   6     8971.90     8916.42     75.53 o 
  -5   5   6     2887.86     2955.36     33.46 o 
  -4   5   6     2835.31     2982.27     33.76 o 
  -3   5   6    22130.89    21524.05    177.14 o 
  -2   5   6     7995.19     8372.41     71.52 o 
  -1   5   6     3513.47     3262.29     29.42 o 
   0   5   6    25779.44    25112.94    196.79 o 
   1   5   6       78.54      106.81      5.93 o 
   2   5   6     9776.86     9979.98     73.85 o 
   3   5   6     4125.81     4114.76     38.46 o 
   4   5   6     1364.39     1371.08     24.72 o 
   5   5   6     8228.76     8109.27     86.61 o 
   6   5   6     1420.54     1297.31     30.22 o 
   7   5   6     1203.82     1128.16     33.40 o 
   8   5   6     6761.39     6724.64     86.37 o 
   9   5   6     1273.61     1162.73     50.78 o 
  10   5   6      198.37      256.46     61.19 o 
  11   5   6     3265.58     3352.21    107.12 o 
  12   5   6     1299.64     1292.38     73.66 o 
 -16   6   6     1459.83     1611.11     53.64 o 
 -15   6   6      487.57      460.68     80.40 o 
 -14   6   6      744.39      859.25     99.54 o 
 -13   6   6     5629.39     5970.69    159.13 o 
 -12   6   6     5206.79     5608.20    190.60 o 
 -11   6   6      281.37      270.30     28.45 o 
 -10   6   6      793.50      768.80     26.61 o 
  -9   6   6     9611.03     9580.13    114.98 o 
  -8   6   6      268.27      221.97     10.47 o 
  -7   6   6    14593.98    14563.47    138.39 o 
  -6   6   6     5433.26     5492.40     56.12 o 
  -5   6   6      254.17      284.93     10.37 o 
  -4   6   6     3890.02     3961.40     35.73 o 
  -3   6   6    23194.24    22948.79    189.75 o 
  -2   6   6     1524.74     1475.93     18.52 o 
  -1   6   6    15125.27    14865.52    105.30 o 
   0   6   6    15958.69    16213.67    107.26 o 
   1   6   6     3795.68     3707.41     35.57 o 
   2   6   6     3540.26     3786.49     37.79 o 
   3   6   6     7988.88     7755.27     63.96 o 
   4   6   6    16288.98    15550.96    147.65 o 
   5   6   6      902.03      926.37     28.51 o 
   6   6   6     5556.23     5276.06     69.68 o 
   7   6   6      241.22      208.43     16.82 o 
   8   6   6      151.51      155.39     16.07 o 
   9   6   6      510.64      537.45     39.31 o 
  10   6   6      578.44      569.68     51.41 o 
  11   6   6     1363.02     1253.33     70.53 o 
  12   6   6     1949.08     1902.01     65.03 o 
 -16   7   6      201.44      226.03     31.03 o 
 -15   7   6       82.57       71.49     21.93 o 
 -14   7   6     1072.02     1037.87     42.79 o 
 -13   7   6      348.53      403.50     29.35 o 
 -12   7   6    10193.20    10720.04    163.23 o 
 -11   7   6     1200.71     1124.41     46.85 o 
 -10   7   6       44.14       32.45     14.87 o 
  -9   7   6     1834.17     1766.45     38.14 o 
  -8   7   6       20.50       27.13     11.58 o 
  -7   7   6    19430.41    19311.70    225.16 o 
  -6   7   6    27264.10    26814.72    278.85 o 
  -5   7   6     4185.15     3913.70     49.82 o 
  -4   7   6     6829.61     7050.85     61.49 o 
  -3   7   6      291.48      267.12     13.60 o 
  -2   7   6     6544.80     6497.70     56.18 o 
  -1   7   6    26687.47    26958.05    180.08 o 
   0   7   6     2308.01     2375.56     23.41 o 
   1   7   6     3170.46     3169.07     31.51 o 
   2   7   6        8.91       16.72      6.26 o 
   3   7   6     2220.87     2320.87     28.96 o 
   4   7   6       36.55       54.34     11.24 o 
   5   7   6     2579.86     2741.36     64.63 o 
   6   7   6     7205.99     6834.86     91.88 o 
   7   7   6      155.44      186.51     18.56 o 
   8   7   6     1712.24     1658.65     39.84 o 
   9   7   6       28.36       42.04     25.67 o 
  10   7   6       49.59       96.01     41.35 o 
  11   7   6     1657.43     1604.92     60.60 o 
 -15   8   6     1870.68     2015.29     68.28 o 
 -14   8   6      180.15      134.08     23.33 o 
 -13   8   6     1066.49     1082.18     41.61 o 
 -12   8   6     2635.14     2673.94     77.26 o 
 -11   8   6      150.67      167.63     20.47 o 
 -10   8   6     3948.14     3977.82     67.06 o 
  -9   8   6     2447.58     2350.40     47.95 o 
  -8   8   6        5.43       18.72     12.60 o 
  -7   8   6     1226.60     1358.34     35.56 o 
  -6   8   6    17649.04    17206.90    206.04 o 
  -5   8   6     2714.20     2571.08     44.20 o 
  -4   8   6       63.59       66.99      8.33 o 
  -3   8   6       37.45       37.64      8.28 o 
  -2   8   6     5465.01     5490.90     56.45 o 
  -1   8   6    13456.87    13792.46    110.54 o 
   0   8   6       77.79       95.23      6.54 o 
   1   8   6       90.84       94.26      7.71 o 
   2   8   6     3558.97     3572.65     38.13 o 
   3   8   6       12.05       17.21      7.60 o 
   4   8   6     7157.17     7215.01     80.17 o 
   5   8   6      349.53      373.13     22.23 o 
   6   8   6      499.67      473.07     24.42 o 
   7   8   6      421.18      403.90     24.42 o 
   8   8   6      965.47      950.56     32.91 o 
   9   8   6     4640.26     4649.88    105.59 o 
  10   8   6      293.48      352.61     41.21 o 
  11   8   6      775.53      793.77     47.40 o 
 -15   9   6     2675.18     2790.34     73.57 o 
 -14   9   6      613.50      589.71     35.82 o 
 -13   9   6     1213.76     1231.13     69.23 o 
 -12   9   6     2260.46     2171.64    117.34 o 
 -11   9   6       69.46      125.55     23.14 o 
 -10   9   6     7679.69     7680.19    180.91 o 
  -9   9   6      693.10      761.35     53.06 o 
  -8   9   6      126.60      135.63     23.13 o 
  -7   9   6      367.00      321.96     24.06 o 
  -6   9   6      995.62      921.75     31.21 o 
  -5   9   6        5.66       11.21      9.66 o 
  -4   9   6      800.93      804.17     21.69 o 
  -3   9   6     2012.38     1899.62     34.32 o 
  -2   9   6       33.76       18.57     10.11 o 
  -1   9   6      917.60      827.45     24.30 o 
   0   9   6    15198.47    15133.79    117.67 o 
   1   9   6     3245.13     3184.04     46.53 o 
   2   9   6     1282.88     1270.21     22.41 o 
   3   9   6      693.67      710.61     20.95 o 
   4   9   6     7534.77     7349.15    109.10 o 
   5   9   6        5.03        7.27     13.27 o 
   6   9   6      315.26      269.38     19.50 o 
   7   9   6       91.33      102.57     16.81 o 
   8   9   6       34.89       45.96     17.43 o 
   9   9   6     3281.05     3256.31     73.75 o 
  10   9   6     1892.57     1986.79     67.63 o 
 -15  10   6      102.24       92.93     28.55 o 
 -14  10   6      727.56      753.37     44.07 o 
 -13  10   6      392.51      418.46     33.47 o 
 -12  10   6     4930.45     5157.82    115.18 o 
 -11  10   6      275.05      223.40     45.75 o 
 -10  10   6     1248.83     1213.81     40.04 o 
  -9  10   6      913.21      839.51     41.00 o 
  -8  10   6       30.09        5.01     14.87 o 
  -7  10   6        4.39        6.58     19.67 o 
  -6  10   6     1119.45     1071.48     34.98 o 
  -5  10   6     7457.84     7405.92     84.17 o 
  -4  10   6       10.91        0.10      9.80 o 
  -3  10   6      117.45      113.60     12.66 o 
  -2  10   6     5745.95     5646.60     71.92 o 
  -1  10   6     3560.98     3571.12     53.81 o 
   0  10   6    11280.59    11470.66    108.41 o 
   1  10   6    13340.90    13480.58    132.39 o 
   2  10   6       23.97       37.58     12.54 o 
   3  10   6     3103.63     3179.90     68.11 o 
   4  10   6     1267.35     1323.29     34.43 o 
   5  10   6      519.29      563.88     26.25 o 
   6  10   6     3117.15     3204.51     69.23 o 
   7  10   6        8.71       28.78     16.21 o 
   8  10   6      939.74      895.18     35.73 o 
   9  10   6       14.88       25.84     24.55 o 
 -15  11   6      262.03      240.91     59.36 o 
 -14  11   6       56.61       67.99     37.19 o 
 -13  11   6       22.61       41.39     25.72 o 
 -12  11   6     2345.83     2411.94     70.62 o 
 -11  11   6     1520.56     1539.47     56.16 o 
 -10  11   6     6966.67     7010.00    109.60 o 
  -9  11   6       10.46        7.63     17.51 o 
  -8  11   6      862.02      813.29     44.16 o 
  -7  11   6        6.76      -10.17     15.17 o 
  -6  11   6     7494.85     7222.08    109.38 o 
  -5  11   6     8647.87     8533.76     96.81 o 
  -4  11   6       70.77       73.64     12.83 o 
  -3  11   6     1796.61     1787.68     36.68 o 
  -2  11   6     7047.10     6975.46     86.03 o 
  -1  11   6       28.69       49.01     13.97 o 
   0  11   6     3683.72     3647.27     86.03 o 
   1  11   6     5497.34     5535.71    101.54 o 
   2  11   6       11.58        7.42     10.64 o 
   3  11   6     8467.88     8555.12    111.39 o 
   4  11   6      214.16      163.47     29.79 o 
   5  11   6      663.97      697.61     33.05 o 
   6  11   6     3035.54     2921.65     64.57 o 
   7  11   6     4184.32     4260.28     74.92 o 
   8  11   6      919.47     1027.03     48.64 o 
   9  11   6      140.08      111.91     28.93 o 
 -14  12   6     2219.44     2208.84     73.15 o 
 -13  12   6      107.07       69.67     29.08 o 
 -12  12   6       16.22       20.55     25.71 o 
 -11  12   6     4772.21     4620.07    122.38 o 
 -10  12   6     1434.01     1526.04     58.81 o 
  -9  12   6      459.15      428.18     28.93 o 
  -8  12   6      892.67      860.49     36.86 o 
  -7  12   6     1108.62     1071.75     40.12 o 
  -6  12   6    22298.11    21999.02    269.21 o 
  -5  12   6     8424.66     8043.21     94.92 o 
  -4  12   6      727.88      694.69     33.33 o 
  -3  12   6     4939.07     4827.87     74.43 o 
  -2  12   6      892.66      905.20     32.57 o 
  -1  12   6     2376.15     2431.82     50.60 o 
   0  12   6     1639.73     1609.14     48.84 o 
   1  12   6       71.84       83.74     21.06 o 
   2  12   6       24.74       -1.22     22.46 o 
   3  12   6      169.69      176.68     27.08 o 
   4  12   6       11.32        9.39     22.29 o 
   5  12   6       10.69       20.11     23.37 o 
   6  12   6      305.39      316.46     33.67 o 
   7  12   6     5907.74     6026.92    115.18 o 
   8  12   6       75.44       76.20     25.87 o 
 -14  13   6     1140.80     1168.60     94.34 o 
 -13  13   6      659.98      687.96     53.62 o 
 -12  13   6       10.28      -30.79     26.25 o 
 -11  13   6     4937.55     5121.50    113.46 o 
 -10  13   6      173.99      171.90     31.40 o 
  -9  13   6     3844.93     3830.71     78.50 o 
  -8  13   6     1220.51     1210.11     55.28 o 
  -7  13   6      945.38      999.03     72.46 o 
  -6  13   6     4023.48     3998.39     79.95 o 
  -5  13   6     3252.07     3227.25     57.26 o 
  -4  13   6       32.08       25.38     15.74 o 
  -3  13   6      797.82      749.54     29.66 o 
  -2  13   6     3594.90     3560.58     79.65 o 
  -1  13   6       22.80       38.93     23.81 o 
   0  13   6     1809.03     1837.36     53.80 o 
   1  13   6      218.37      222.44     27.27 o 
   2  13   6     3066.09     2977.70     70.00 o 
   3  13   6     5425.47     5581.79    102.55 o 
   4  13   6     1797.62     1703.99    192.88 o 
   5  13   6      700.85      639.56     40.61 o 
   6  13   6      499.39      572.88     40.82 o 
   7  13   6      717.42      725.85     43.47 o 
 -13  14   6       87.20       90.04     38.13 o 
 -12  14   6      616.81      650.19     48.24 o 
 -11  14   6     1460.05     1401.11     64.27 o 
 -10  14   6      142.35      163.41     36.67 o 
  -9  14   6     2977.69     3123.23     73.01 o 
  -8  14   6        3.51       19.18     21.98 o 
  -7  14   6     1501.82     1435.28     50.61 o 
  -6  14   6      148.18      118.44     15.25 o 
  -5  14   6       31.50       35.63     16.28 o 
  -4  14   6      323.92      322.30     29.61 o 
  -3  14   6      992.34      937.36     40.83 o 
  -2  14   6      867.66      949.32     69.27 o 
  -1  14   6     1984.08     1979.78    108.40 o 
   0  14   6     1277.24     1283.90     67.43 o 
   1  14   6     2889.19     2886.77     70.66 o 
   2  14   6     1772.48     1794.46     62.19 o 
   3  14   6      887.91      844.77     44.34 o 
   4  14   6      311.70      279.13     47.26 o 
   5  14   6     1341.68     1227.87    111.46 o 
   6  14   6      869.73      785.72     60.02 o 
 -12  15   6      647.42      643.61     57.35 o 
 -11  15   6        3.04       30.06     30.30 o 
 -10  15   6      156.40      220.84     37.00 o 
  -9  15   6      303.96      299.99     38.31 o 
  -8  15   6       18.27       13.96     24.48 o 
  -7  15   6      785.04      754.55     62.11 o 
  -6  15   6      225.95      276.70     25.26 o 
  -5  15   6       44.53       74.36     19.08 o 
  -4  15   6     4249.84     4321.65     74.88 o 
  -3  15   6      170.08      168.41     49.20 o 
  -2  15   6      751.90      777.45     45.21 o 
  -1  15   6      369.53      360.98     37.19 o 
   0  15   6     5192.25     5302.46    100.62 o 
   1  15   6     1292.65     1328.21     52.88 o 
   2  15   6      368.30      359.62     36.07 o 
   3  15   6      274.72      286.84     34.30 o 
   4  15   6      522.36      595.83     56.02 o 
 -11  16   6       10.23       44.40     39.24 o 
 -10  16   6      292.66      309.94     73.53 o 
  -9  16   6     3081.61     2912.96    150.47 o 
  -8  16   6      202.19      187.72     31.44 o 
  -7  16   6       15.87        8.10     25.81 o 
  -6  16   6       74.60       76.84     18.93 o 
  -5  16   6     1117.84     1050.75     53.32 o 
  -4  16   6    12170.41    12205.29    199.66 o 
  -3  16   6        7.60       21.43     29.19 o 
  -2  16   6     1808.69     1819.63     74.89 o 
  -1  16   6        4.50      -29.41     26.75 o 
   0  16   6       26.33       50.56     27.53 o 
   1  16   6      754.82      793.55     58.18 o 
   2  16   6      146.06      146.94     31.84 o 
   3  16   6       21.66       75.48     34.00 o 
 -10  17   6     1849.96     2221.60    112.79 o 
  -9  17   6      816.38      816.54    139.94 o 
  -8  17   6     1387.40     1409.70     58.02 o 
  -7  17   6       65.56       80.20     29.76 o 
  -6  17   6      404.48      341.84     36.31 o 
  -5  17   6     1159.87     1068.61     43.99 o 
  -4  17   6     4288.36     4192.97    173.96 o 
  -3  17   6     1114.73     1062.41     54.65 o 
  -2  17   6      489.37      471.15     42.83 o 
  -1  17   6       14.05       15.11     31.90 o 
   0  17   6     2564.50     2748.67    140.96 o 
   1  17   6     1062.62     1064.69     51.34 o 
  -8  18   6     1683.73     1735.04     78.60 o 
  -7  18   6     1937.52     1945.69     68.51 o 
  -6  18   6      112.53      138.23     38.32 o 
  -5  18   6      882.87      899.21     66.74 o 
  -4  18   6      123.61       83.41     32.19 o 
  -3  18   6      262.35      211.39     37.88 o 
  -2  18   6        4.29        2.11     30.88 o 
   1 -19   7     1732.16     1663.65    119.42 o 
   2 -19   7     1343.27     1336.32     77.88 o 
   3 -19   7     3045.99     3034.29    108.54 o 
   4 -19   7      150.45      155.73     44.43 o 
   5 -19   7      414.00      398.00     48.89 o 
  -2 -18   7      918.72     1009.25    132.76 o 
  -1 -18   7      334.59      373.59     43.75 o 
   0 -18   7      380.49      459.47     89.82 o 
   1 -18   7     2776.30     2704.13     91.81 o 
   2 -18   7     2660.84     2740.28     84.31 o 
   3 -18   7     3838.08     3720.64    359.49 o 
   4 -18   7      148.38      182.89     42.09 o 
   5 -18   7      577.90      576.11    119.15 o 
   6 -18   7      639.17      597.77     58.78 o 
   7 -18   7        8.59      -10.09     20.34 o 
   8 -18   7      222.53      282.85     59.13 o 
  -4 -17   7      286.98      339.84     50.41 o 
  -3 -17   7      434.08      449.22     56.52 o 
  -2 -17   7       37.23      -26.70     66.49 o 
  -1 -17   7     2515.44     2654.06    104.09 o 
   0 -17   7      992.57      930.96     53.15 o 
   1 -17   7     3755.25     3800.29     83.32 o 
   2 -17   7      399.84      386.15     38.87 o 
   3 -17   7      334.64      295.27     45.17 o 
   4 -17   7       31.43       18.26     50.80 o 
   5 -17   7     1136.00     1305.84     57.80 o 
   6 -17   7     1027.23      920.25     41.27 o 
   7 -17   7        8.60       -6.74     17.90 o 
   8 -17   7      107.41       79.33     34.52 o 
   9 -17   7       58.02       65.88     34.73 o 
  -5 -16   7      215.30      188.36     85.69 o 
  -4 -16   7     3623.35     3723.43    115.72 o 
  -3 -16   7     1478.79     1524.63     66.84 o 
  -2 -16   7       13.93       -6.58     40.34 o 
  -1 -16   7     1733.93     1767.70     66.84 o 
   0 -16   7     1754.77     1815.40     67.30 o 
   1 -16   7      411.56      435.87     32.98 o 
   2 -16   7        4.59       -8.43     25.18 o 
   3 -16   7     2838.09     2856.11     96.37 o 
   4 -16   7     2016.91     1946.27     66.15 o 
   5 -16   7      275.72      290.61     33.07 o 
   6 -16   7      536.01      571.92     32.90 o 
   7 -16   7      285.97      332.47     29.88 o 
   8 -16   7     2734.20     2570.82     85.55 o 
   9 -16   7     2582.89     2633.29    104.00 o 
  10 -16   7      901.41      962.19     58.09 o 
  11 -16   7      706.85      697.46     94.52 o 
  -7 -15   7      598.68      620.57     63.08 o 
  -6 -15   7      509.72      401.03     45.06 o 
  -5 -15   7     1415.57     1419.74    103.85 o 
  -4 -15   7     6446.59     6764.51    159.58 o 
  -3 -15   7      685.15      770.37     62.21 o 
  -2 -15   7      593.57      569.33     52.67 o 
  -1 -15   7        0.03      -18.09     24.07 o 
   0 -15   7     1788.39     1808.47     54.93 o 
   1 -15   7      413.25      432.28     31.12 o 
   2 -15   7     2324.07     2562.41    107.12 o 
   3 -15   7     3085.47     3236.86     89.06 o 
   4 -15   7      383.09      313.34     32.13 o 
   5 -15   7        1.49       15.23     21.34 o 
   6 -15   7     3641.30     3686.11     73.74 o 
   7 -15   7      118.52      151.18     22.02 o 
   8 -15   7     4698.10     4566.83    110.67 o 
   9 -15   7     4164.35     4301.90    108.22 o 
  10 -15   7      150.69      168.02     49.18 o 
  11 -15   7      423.04      453.18     61.56 o 
  -8 -14   7      516.89      492.26     38.73 o 
  -7 -14   7        9.40      -22.18     20.03 o 
  -6 -14   7      872.54      873.92     46.67 o 
  -5 -14   7     1000.90      948.42    113.86 o 
  -4 -14   7      880.05      937.89     49.66 o 
  -3 -14   7     5531.98     5462.94    169.13 o 
  -2 -14   7      149.86      147.37     34.79 o 
  -1 -14   7        3.53      -23.97     23.21 o 
   0 -14   7     2641.29     2662.34     92.26 o 
   1 -14   7       97.88      127.47     22.63 o 
   2 -14   7     9811.60    10015.41    127.73 o 
   3 -14   7     3180.05     3417.13     70.10 o 
   4 -14   7     1803.51     1924.01     71.32 o 
   5 -14   7     2116.56     2124.19     74.09 o 
   6 -14   7      616.04      639.12     31.11 o 
   7 -14   7      836.34      822.22     32.29 o 
   8 -14   7     5141.54     4802.89    110.74 o 
   9 -14   7       31.10       19.66     27.15 o 
  10 -14   7        8.53      -21.02     28.00 o 
  11 -14   7       30.64       15.33     30.40 o 
  12 -14   7      882.44     1001.30     93.81 o 
  -9 -13   7       10.58        0.77     23.44 o 
  -8 -13   7       15.41       21.46     23.66 o 
  -7 -13   7     2210.83     2314.77     47.70 o 
  -6 -13   7     2042.25     2000.54     45.51 o 
  -5 -13   7      659.16      677.48     28.85 o 
  -4 -13   7       81.57       78.60     20.25 o 
  -3 -13   7     2332.70     2382.31    148.80 o 
  -2 -13   7        1.68        3.66     22.84 o 
  -1 -13   7     2947.58     2979.73     69.69 o 
   0 -13   7     1914.29     1758.67     49.71 o 
   1 -13   7      632.97      653.87     28.81 o 
   2 -13   7     5093.51     5261.91     79.21 o 
   3 -13   7     6717.91     6863.87    111.70 o 
   4 -13   7     6796.32     6983.26    133.29 o 
   5 -13   7       46.82       38.54     17.58 o 
   6 -13   7      511.45      472.50     26.45 o 
   7 -13   7      524.83      532.34     26.16 o 
   8 -13   7     2384.97     2321.91     72.91 o 
   9 -13   7      103.99       81.01     41.21 o 
  10 -13   7       36.93       40.94     27.85 o 
  11 -13   7      196.29      178.75     35.83 o 
  12 -13   7      295.13      307.58     39.81 o 
  13 -13   7      877.44      829.64     63.45 o 
 -10 -12   7      157.70      162.62     28.30 o 
  -9 -12   7      744.37      785.36     38.32 o 
  -8 -12   7     1127.75     1083.68     42.42 o 
  -7 -12   7     2472.72     2352.85     44.28 o 
  -6 -12   7     3171.59     3216.20     53.66 o 
  -5 -12   7      294.27      255.68     19.25 o 
  -4 -12   7      934.32      913.97     26.67 o 
  -3 -12   7       34.09       28.93     13.49 o 
  -2 -12   7      252.48      255.27     17.84 o 
  -1 -12   7     8582.86     8579.04    102.03 o 
   0 -12   7     1741.56     1763.91     41.08 o 
   1 -12   7      626.74      699.30     24.24 o 
   2 -12   7       41.62       47.95     11.13 o 
   3 -12   7       24.42       36.57     14.08 o 
   4 -12   7      477.39      456.78     27.32 o 
   5 -12   7      815.47      794.78     49.80 o 
   6 -12   7      726.09      682.56     29.75 o 
   7 -12   7      122.06      132.21     15.92 o 
   8 -12   7       69.84      102.21     25.72 o 
   9 -12   7     2983.15     3205.37     91.86 o 
  10 -12   7       48.02       59.69     29.29 o 
  11 -12   7      268.41      247.05     44.57 o 
  12 -12   7      868.05      758.26     49.03 o 
  13 -12   7     2424.52     2496.15     63.72 o 
 -10 -11   7     1967.20     2068.43     65.21 o 
  -9 -11   7     2353.96     2355.09     58.68 o 
  -8 -11   7      927.72      892.42     37.69 o 
  -7 -11   7      171.21      170.95     17.36 o 
  -6 -11   7      314.44      306.00     19.73 o 
  -5 -11   7     4378.17     4399.36     60.04 o 
  -4 -11   7     2386.25     2386.77     42.90 o 
  -3 -11   7     4317.13     4439.82     59.34 o 
  -2 -11   7       41.19       32.74     10.22 o 
  -1 -11   7     1181.40     1161.13     25.62 o 
   0 -11   7      290.22      310.61     15.62 o 
   1 -11   7      804.69      864.69     24.49 o 
   2 -11   7     1096.69      938.67     20.67 o 
   3 -11   7      804.55      718.67     23.29 o 
   4 -11   7     5849.26     5768.43     81.01 o 
   5 -11   7        0.90       -2.33     11.73 o 
   6 -11   7     1980.50     1976.69     41.24 o 
   7 -11   7     1083.13      953.02     40.28 o 
   8 -11   7     1626.11     1627.09     57.51 o 
   9 -11   7    14962.00    14857.61    233.17 o 
  10 -11   7     4642.15     4629.90     83.15 o 
  11 -11   7      208.37      195.03     23.88 o 
  12 -11   7      390.57      406.11     29.95 o 
  13 -11   7      428.68      426.47     39.74 o 
 -11 -10   7       16.85       22.84     23.26 o 
 -10 -10   7      421.61      442.69     31.66 o 
  -9 -10   7     1418.09     1549.47     70.01 o 
  -8 -10   7      454.67      461.30     26.80 o 
  -7 -10   7     1822.38     1851.37     35.41 o 
  -6 -10   7     2326.08     2411.26     41.44 o 
  -5 -10   7     1806.01     1778.96     35.07 o 
  -4 -10   7       97.11       84.54     13.04 o 
  -3 -10   7     7683.68     7775.98     85.05 o 
  -2 -10   7      473.73      449.04     15.65 o 
  -1 -10   7     6288.81     6336.96     58.94 o 
   0 -10   7     4007.06     3961.55     44.62 o 
   1 -10   7       33.17       41.05      9.46 o 
   2 -10   7     1210.24     1203.80     20.91 o 
   3 -10   7     2311.64     2393.86     31.17 o 
   4 -10   7     6241.48     6187.21     75.66 o 
   5 -10   7     1125.86     1130.08     27.32 o 
   6 -10   7     2525.54     2484.69     45.03 o 
   7 -10   7     5144.43     5114.56     76.33 o 
   8 -10   7        6.12        7.59     20.17 o 
   9 -10   7     6819.43     6865.51    104.33 o 
  10 -10   7     8091.25     8137.31    119.33 o 
  11 -10   7      113.06       73.43     19.74 o 
  12 -10   7     1791.53     1750.65     49.42 o 
  13 -10   7      137.91      136.29     23.51 o 
  14 -10   7      633.40      562.08     33.71 o 
 -12  -9   7     2112.19     2224.70     59.07 o 
 -11  -9   7        5.43       -6.80     22.50 o 
 -10  -9   7     2660.42     2649.08     59.63 o 
  -9  -9   7     1440.75     1471.70     45.09 o 
  -8  -9   7     4123.92     4069.59     65.83 o 
  -7  -9   7     2010.74     1989.33     55.46 o 
  -6  -9   7     1051.25     1012.66     24.98 o 
  -5  -9   7     2819.12     2787.46     46.90 o 
  -4  -9   7      422.11      410.01     17.41 o 
  -3  -9   7     2577.69     2531.99     39.45 o 
  -2  -9   7    11379.66    11249.10     86.50 o 
  -1  -9   7     1868.08     1903.61     30.04 o 
   0  -9   7      725.36      765.32     15.80 o 
   1  -9   7     6068.15     5890.97     57.58 o 
   2  -9   7      398.49      478.33     14.22 o 
   3  -9   7    29459.32    29652.08    225.42 o 
   4  -9   7    15335.89    15373.08    142.42 o 
   5  -9   7      571.95      531.23     17.22 o 
   6  -9   7    10348.02    10402.74    112.14 o 
   7  -9   7      201.43      225.26     16.59 o 
   8  -9   7     6305.02     6097.58     83.47 o 
   9  -9   7      494.15      460.21     30.83 o 
  10  -9   7      119.60       94.02     18.21 o 
  11  -9   7      286.94      275.03     24.57 o 
  12  -9   7       45.34       17.01     18.26 o 
  13  -9   7      138.18      114.28     27.70 o 
  14  -9   7       58.73       72.05     34.25 o 
 -12  -8   7      626.69      619.14     34.80 o 
 -11  -8   7       94.31       85.75     22.85 o 
 -10  -8   7     1777.08     1712.70     51.97 o 
  -9  -8   7     1489.09     1683.39     49.67 o 
  -8  -8   7     1648.46     1675.03     42.64 o 
  -7  -8   7     3682.51     3688.13     57.90 o 
  -6  -8   7    10298.79    10009.18     94.68 o 
  -5  -8   7    15617.73    15531.59    134.70 o 
  -4  -8   7     3930.63     3961.46     48.55 o 
  -3  -8   7     2029.88     1991.70     28.52 o 
  -2  -8   7     5838.77     5608.46     45.40 o 
  -1  -8   7     3994.40     3827.74     36.77 o 
   0  -8   7     8665.09     8509.80     78.16 o 
   1  -8   7     1871.70     1864.34     23.34 o 
   2  -8   7     3865.47     3893.93     35.11 o 
   3  -8   7     7568.58     7541.22     60.18 o 
   4  -8   7    11856.26    11339.83    108.60 o 
   5  -8   7       43.05       68.16      9.10 o 
   6  -8   7      733.29      771.03     17.77 o 
   7  -8   7     2438.50     2482.87     40.44 o 
   8  -8   7     2965.49     2907.23     45.68 o 
   9  -8   7     1683.78     1633.98     34.36 o 
  10  -8   7      167.84      133.99     16.54 o 
  11  -8   7      513.79      492.26     31.07 o 
  12  -8   7     4449.01     4384.39    106.34 o 
  13  -8   7      598.43      551.18     30.20 o 
  14  -8   7        1.54        2.31     27.02 o 
 -13  -7   7      980.94      979.48     55.63 o 
 -12  -7   7      341.94      365.18     37.87 o 
 -11  -7   7     3114.51     3103.18     81.79 o 
 -10  -7   7        9.44       15.11     20.72 o 
  -9  -7   7      316.54      350.95     27.88 o 
  -8  -7   7        9.50       29.59     15.57 o 
  -7  -7   7     4823.67     4773.20     78.49 o 
  -6  -7   7     8203.45     8057.69     77.99 o 
  -5  -7   7     8309.33     8461.90     85.47 o 
  -4  -7   7      990.23      897.64     21.13 o 
  -3  -7   7     3170.19     3221.72     32.77 o 
  -2  -7   7     8576.13     8437.98     61.10 o 
  -1  -7   7     1655.69     1586.20     20.66 o 
   0  -7   7    24763.50    24315.63    184.63 o 
   1  -7   7     1213.53     1312.12     18.71 o 
   2  -7   7        3.02        9.24      4.27 o 
   3  -7   7      101.19      104.07      6.51 o 
   4  -7   7        4.95        9.45      7.04 o 
   5  -7   7     3508.88     3458.92     39.34 o 
   6  -7   7     3795.26     3905.20     43.15 o 
   7  -7   7      767.63      741.87     21.78 o 
   8  -7   7     2526.10     2499.57     46.63 o 
   9  -7   7       15.33       27.16     20.03 o 
  10  -7   7     4313.11     4305.47     68.25 o 
  11  -7   7     3992.16     3997.70     60.86 o 
  12  -7   7     1938.00     1939.36     45.10 o 
  13  -7   7      891.51      869.16     47.08 o 
  14  -7   7      689.06      748.75     66.64 o 
 -13  -6   7      173.51      175.90     32.58 o 
 -12  -6   7       97.75       90.81     40.39 o 
 -11  -6   7     5870.07     6071.41    118.33 o 
 -10  -6   7       46.37       76.45     20.39 o 
  -9  -6   7     3612.49     3398.02     86.80 o 
  -8  -6   7       18.78       25.34     16.16 o 
  -7  -6   7     1147.71     1111.94     53.50 o 
  -6  -6   7     2640.17     2803.36     43.34 o 
  -5  -6   7      326.21      392.22     19.77 o 
  -4  -6   7    12446.38    12318.37    107.58 o 
  -3  -6   7     2553.48     2455.32     27.88 o 
  -2  -6   7    15611.23    15532.85    106.40 o 
  -1  -6   7     5624.66     5714.26     44.92 o 
   0  -6   7     5751.13     6036.31     49.71 o 
   1  -6   7       73.06      153.00      7.06 o 
   2  -6   7     6072.89     5824.69     54.99 o 
   3  -6   7     6774.12     7334.73     57.95 o 
   4  -6   7      143.08      122.48     11.13 o 
   5  -6   7     3174.57     3154.70     36.21 o 
   6  -6   7      565.51      560.47     14.37 o 
   7  -6   7     1719.94     1737.85     33.53 o 
   8  -6   7     2808.76     2715.25     44.99 o 
   9  -6   7     2387.10     2454.64     44.15 o 
  10  -6   7     3364.18     3306.08     54.53 o 
  11  -6   7     1749.35     1817.83     41.03 o 
  12  -6   7      230.15      238.80     19.92 o 
  13  -6   7       47.03       63.09     29.06 o 
  14  -6   7     1108.83     1076.34     71.34 o 
 -14  -5   7        1.88       -3.64     30.82 o 
 -13  -5   7     4048.56     4297.79    150.32 o 
 -12  -5   7      458.48      539.05     50.27 o 
 -11  -5   7     3237.15     3170.72     82.32 o 
 -10  -5   7      297.07      267.21     24.78 o 
  -9  -5   7     1210.97     1155.58     64.30 o 
  -8  -5   7     3295.89     3223.55     63.06 o 
  -7  -5   7       21.52       16.49     14.11 o 
  -6  -5   7      904.77      865.24     29.84 o 
  -5  -5   7     2097.69     2092.00     24.64 o 
  -4  -5   7     4093.35     4100.77     47.49 o 
  -3  -5   7      855.02      950.49     15.83 o 
  -2  -5   7     1057.28     1167.49     21.43 o 
  -1  -5   7    15058.30    15318.47    114.12 o 
   0  -5   7    18534.75    18840.23    137.56 o 
   1  -5   7      307.21      302.04      9.65 o 
   2  -5   7      659.29      553.43     10.70 o 
   3  -5   7      276.46      286.15      9.66 o 
   4  -5   7     2457.92     2448.63     28.97 o 
   5  -5   7    56904.18    56242.21    456.31 o 
   6  -5   7     1934.26     1919.09     26.66 o 
   7  -5   7     1390.57     1356.84     26.64 o 
   8  -5   7      920.70      917.22     25.25 o 
   9  -5   7     2282.69     2274.53     41.64 o 
  10  -5   7     5550.13     5557.25     76.55 o 
  11  -5   7     1459.72     1488.73     54.34 o 
  12  -5   7       29.63        2.02     14.53 o 
  13  -5   7      238.10      182.62     34.00 o 
  14  -5   7       16.56      -14.86     29.19 o 
 -14  -4   7      203.96      205.62     47.86 o 
 -13  -4   7     4787.14     4920.39    103.12 o 
 -12  -4   7       13.09       17.69     22.42 o 
 -11  -4   7      273.72      261.62     24.69 o 
 -10  -4   7        1.28       -2.81     15.24 o 
  -9  -4   7     4013.57     3928.50     71.45 o 
  -8  -4   7    10177.43     9656.24    130.48 o 
  -7  -4   7     2803.80     2691.62     53.48 o 
  -6  -4   7      420.60      413.80     12.91 o 
  -5  -4   7        5.93       11.51      5.59 o 
  -4  -4   7    16457.82    15722.55    130.52 o 
  -3  -4   7     1759.45     1810.04     20.93 o 
  -2  -4   7      471.08      419.51      9.80 o 
  -1  -4   7     1941.04     1825.43     22.82 o 
   0  -4   7    17244.76    17122.20    124.85 o 
   1  -4   7     9734.49     9897.59     75.55 o 
   2  -4   7      186.56      126.20      6.17 o 
   3  -4   7      200.30      203.16      7.65 o 
   4  -4   7    12862.79    13208.06    105.78 o 
   5  -4   7    24467.04    24034.74    202.62 o 
   6  -4   7      219.40      212.93     10.23 o 
   7  -4   7     2190.07     2161.91     35.20 o 
   8  -4   7       14.56       16.36      9.65 o 
   9  -4   7    13097.26    12806.24    143.04 o 
  10  -4   7      927.62      975.62     29.01 o 
  11  -4   7     2654.94     2726.59     50.61 o 
  12  -4   7       44.58       48.45     17.21 o 
  13  -4   7      131.71      134.84     33.76 o 
  14  -4   7     2548.61     2557.17    160.01 o 
 -15  -3   7      137.59      160.01     47.96 o 
 -14  -3   7      407.89      368.31     38.33 o 
 -13  -3   7       24.81       21.14     38.72 o 
 -12  -3   7        2.03       12.21     19.77 o 
 -11  -3   7     1077.87     1167.36     50.67 o 
 -10  -3   7      236.73      205.53     20.35 o 
  -9  -3   7    10560.37    10603.48    140.99 o 
  -8  -3   7       13.39       27.25     16.93 o 
  -7  -3   7     5331.45     5254.99     78.96 o 
  -6  -3   7    10242.21    10300.54    129.48 o 
  -5  -3   7     1467.42     1436.25     31.46 o 
  -4  -3   7    68099.73    67402.02    502.07 o 
  -3  -3   7      212.97      250.49      7.64 o 
  -2  -3   7     2836.02     2725.43     27.45 o 
  -1  -3   7    28972.67    29846.03    223.43 o 
   0  -3   7     6450.52     6504.62     59.12 o 
   1  -3   7    17214.51    17705.35    155.67 o 
   2  -3   7    39736.57    39830.67    304.62 o 
   3  -3   7     2733.03     2817.43     27.39 o 
   4  -3   7     1162.60     1078.95     15.32 o 
   5  -3   7      470.90      427.27     10.67 o 
   6  -3   7      721.27      796.55     17.83 o 
   7  -3   7       11.16       38.95      8.35 o 
   8  -3   7       23.84       62.26     10.72 o 
   9  -3   7    13973.83    13873.07    153.18 o 
  10  -3   7       33.40       36.10     14.45 o 
  11  -3   7     2466.37     2634.57     54.16 o 
  12  -3   7     1606.51     1534.76     52.54 o 
  13  -3   7     3202.71     3203.40     72.49 o 
  14  -3   7     2048.02     2052.44    132.32 o 
 -15  -2   7      182.49      212.59     57.30 o 
 -14  -2   7     2999.71     3109.41     85.26 o 
 -13  -2   7      349.42      267.27     27.40 o 
 -12  -2   7       14.12        1.47     16.33 o 
 -11  -2   7     6231.57     6106.11    118.27 o 
 -10  -2   7     8216.68     8050.48    114.39 o 
  -9  -2   7     1891.32     2005.63     83.81 o 
  -8  -2   7     5852.02     5854.23    101.86 o 
  -7  -2   7     1006.55      980.75     31.46 o 
  -6  -2   7    14035.73    13982.08    165.21 o 
  -5  -2   7     9946.04     9415.09    129.22 o 
  -4  -2   7     9938.96     9279.55     89.63 o 
  -3  -2   7       13.53       29.42      5.22 o 
  -2  -2   7     5613.28     6597.88     57.78 o 
  -1  -2   7     8810.76     8760.92     87.80 o 
   0  -2   7      901.86      836.43     13.03 o 
   1  -2   7     8616.35     9403.64     79.86 o 
   2  -2   7    63928.60    66207.75    502.00 o 
   3  -2   7     3485.44     3455.01     31.91 o 
   4  -2   7       73.11      101.70      6.01 o 
   5  -2   7     3538.50     3881.40     38.43 o 
   6  -2   7     1495.24     1434.49     18.82 o 
   7  -2   7      582.75      611.06     17.19 o 
   8  -2   7     4333.31     4347.87     66.95 o 
   9  -2   7     1132.77     1126.00     29.65 o 
  10  -2   7     4157.06     4164.84     69.94 o 
  11  -2   7      646.31      612.87     46.51 o 
  12  -2   7     8636.39     8937.77    139.03 o 
  13  -2   7     1821.05     1946.89     56.36 o 
  14  -2   7      263.43      190.82     23.54 o 
 -15  -1   7      730.62      677.93     91.45 o 
 -14  -1   7       58.17      105.15     38.04 o 
 -13  -1   7      386.34      441.94     31.48 o 
 -12  -1   7      176.08      206.69     20.86 o 
 -11  -1   7      103.07       93.30     25.79 o 
 -10  -1   7    27770.50    27492.37    312.83 o 
  -9  -1   7      107.00      129.47     14.40 o 
  -8  -1   7       84.51      100.13     12.14 o 
  -7  -1   7     1918.08     1850.24     32.49 o 
  -6  -1   7      955.55      841.88     20.48 o 
  -5  -1   7    38299.64    37300.40    356.65 o 
  -4  -1   7      258.57      226.51     11.52 o 
  -3  -1   7    14473.40    14786.09    147.85 o 
  -2  -1   7     3218.96     3547.33     38.66 o 
  -1  -1   7     3220.23     3302.68     37.21 o 
   0  -1   7       51.45       62.88      4.66 o 
   1  -1   7      383.05      319.67      8.29 o 
   2  -1   7     8673.43     9192.73     73.86 o 
   3  -1   7    19359.06    19420.04    174.46 o 
   4  -1   7     1213.22     1136.96     20.82 o 
   5  -1   7     6749.29     6523.19     64.98 o 
   6  -1   7       43.43       54.05      7.37 o 
   7  -1   7      273.87      322.76     15.28 o 
   8  -1   7    11150.96    11031.14    145.85 o 
   9  -1   7     2822.32     2819.55     59.07 o 
  10  -1   7     3637.04     3728.61     83.11 o 
  11  -1   7      516.01      538.42     36.33 o 
  12  -1   7     2577.13     2611.75     65.29 o 
  13  -1   7       27.29        0.34     18.33 o 
  14  -1   7      540.46      651.90     33.00 o 
 -15   0   7     1158.46     1379.28    115.18 o 
 -14   0   7     5553.45     5955.18    224.11 o 
 -13   0   7      447.78      418.81     26.30 o 
 -12   0   7     2851.63     2865.30     61.85 o 
 -11   0   7      217.80      181.13     15.37 o 
 -10   0   7     1063.20     1130.09     30.56 o 
  -9   0   7       76.23       69.32     10.37 o 
  -8   0   7      621.66      660.08     19.57 o 
  -7   0   7     1007.79     1045.25     41.42 o 
  -6   0   7      166.71      169.21     10.21 o 
  -5   0   7       35.32       98.09      7.87 o 
  -4   0   7     5164.28     4728.40     56.04 o 
  -3   0   7      695.93      753.79     15.89 o 
  -2   0   7     6755.24     6872.39     67.62 o 
  -1   0   7    29148.42    29022.20    245.63 o 
   0   0   7      113.16      146.12      5.83 o 
   1   0   7    20372.61    20838.59    171.35 o 
   2   0   7      862.24      727.90     12.28 o 
   3   0   7     5156.52     4988.06     39.19 o 
   4   0   7     6348.71     6099.66     65.05 o 
   5   0   7     5686.64     5402.24     49.50 o 
   6   0   7    26472.48    26505.15    215.17 o 
   7   0   7      103.81      122.11     12.12 o 
   8   0   7     1971.18     1945.74     57.16 o 
   9   0   7      345.90      365.25     27.95 o 
  10   0   7      328.03      317.87     52.80 o 
  11   0   7     3635.93     3610.60     86.36 o 
  12   0   7      121.99      100.55     19.91 o 
  13   0   7      682.30      631.99     32.18 o 
  14   0   7       13.96      -34.43     19.91 o 
 -16   1   7     2335.09     2590.91    155.47 o 
 -15   1   7     1441.43     1417.13    115.38 o 
 -14   1   7     1787.89     1967.24    126.97 o 
 -13   1   7      605.22      511.79     27.70 o 
 -12   1   7     3505.76     3614.85    112.02 o 
 -11   1   7       82.82      131.40     30.84 o 
 -10   1   7      117.45      140.88     11.08 o 
  -9   1   7       38.52       61.83     11.86 o 
  -8   1   7       16.85       19.39      7.09 o 
  -7   1   7     3907.21     3737.06     60.80 o 
  -6   1   7      885.90      788.30     18.25 o 
  -5   1   7    23155.10    23382.70    212.12 o 
  -4   1   7     4012.97     3970.13     44.13 o 
  -3   1   7    41560.69    42659.87    374.42 o 
  -2   1   7    23700.44    23400.41    210.00 o 
  -1   1   7     8058.42     8165.87     65.65 o 
   0   1   7     1978.74     1908.27     22.71 o 
   1   1   7     7074.87     6706.09     56.07 o 
   2   1   7    18306.65    17257.53    124.77 o 
   3   1   7     5945.68     6183.66     49.27 o 
   4   1   7       42.64       38.67      5.99 o 
   5   1   7      394.25      346.64     11.99 o 
   6   1   7    12219.77    12358.27    116.29 o 
   7   1   7        3.55        7.11      7.81 o 
   8   1   7       30.18       57.48     18.20 o 
   9   1   7     4369.88     4401.01    163.34 o 
  10   1   7     3065.63     2789.15     73.20 o 
  11   1   7     2564.00     2595.45     69.68 o 
  12   1   7      259.28      279.10     25.06 o 
  13   1   7     2228.86     2222.51     86.62 o 
 -16   2   7     2115.40     2255.55    144.84 o 
 -15   2   7      930.31     1014.41     99.05 o 
 -14   2   7     2677.63     2678.92    135.78 o 
 -13   2   7      451.05      451.37     54.37 o 
 -12   2   7       22.15       11.14     26.85 o 
 -11   2   7     2157.53     2043.99     60.34 o 
 -10   2   7      654.39      686.30     37.97 o 
  -9   2   7     7515.14     7514.36    155.23 o 
  -8   2   7    12149.81    12386.05    183.83 o 
  -7   2   7     1456.37     1405.63     24.83 o 
  -6   2   7     1026.63      886.50     23.22 o 
  -5   2   7    13819.35    13889.85    130.69 o 
  -4   2   7      109.37      123.84      7.54 o 
  -3   2   7    60494.41    62040.33    539.97 o 
  -2   2   7     5735.06     5737.04     51.21 o 
  -1   2   7     6558.18     7004.75     55.77 o 
   0   2   7    20539.23    21365.39    150.95 o 
   1   2   7     4734.45     4511.44     36.08 o 
   2   2   7    55189.17    56034.51    347.54 o 
   3   2   7     7152.69     6733.54     56.15 o 
   4   2   7     9353.29     9479.62     89.81 o 
   5   2   7     1865.37     2072.16     31.04 o 
   6   2   7       16.65        3.71      7.34 o 
   7   2   7       75.76       85.54     10.38 o 
   8   2   7     1973.82     1853.21     71.19 o 
   9   2   7     2744.97     2864.42     72.38 o 
  10   2   7     5709.11     5626.69     94.82 o 
  11   2   7     1237.24     1206.80     48.49 o 
  12   2   7     1680.72     1748.02     57.86 o 
  13   2   7     1394.82     1283.03     60.83 o 
 -16   3   7        3.39        0.46     22.95 o 
 -15   3   7      955.58      957.40     97.16 o 
 -14   3   7     2517.33     2473.51     79.86 o 
 -13   3   7     2070.16     1984.03     68.15 o 
 -12   3   7     1465.90     1474.44     48.03 o 
 -11   3   7      134.54       88.06     29.62 o 
 -10   3   7     1631.89     1576.21     44.09 o 
  -9   3   7    10441.92    10741.75    145.62 o 
  -8   3   7    30793.89    30587.56    356.67 o 
  -7   3   7    12577.69    12603.79    113.77 o 
  -6   3   7       91.95      132.11      8.23 o 
  -5   3   7     1526.11     1633.35     19.52 o 
  -4   3   7     8456.15     8353.15     74.76 o 
  -3   3   7    13555.55    13172.17    124.00 o 
  -2   3   7     1548.03     2007.34     20.70 o 
  -1   3   7     4493.62     4926.24     40.33 o 
   0   3   7     1840.03     1778.86     19.01 o 
   1   3   7     1556.40     1723.02     17.61 o 
   2   3   7      568.86      518.77     11.90 o 
   3   3   7    10739.25    10780.53     89.92 o 
   4   3   7     8983.77     8734.35     74.75 o 
   5   3   7     5849.42     5489.46     61.69 o 
   6   3   7    10021.60     9648.25     97.48 o 
   7   3   7      774.80      690.59     19.77 o 
   8   3   7     2394.66     2343.53    129.95 o 
   9   3   7     8436.59     8444.89    148.88 o 
  10   3   7     1795.49     1789.26     85.14 o 
  11   3   7     3551.09     3421.96    104.59 o 
  12   3   7      253.77      228.07     30.15 o 
  13   3   7     1225.06     1127.93     94.23 o 
 -14   4   7      946.74      933.28     61.80 o 
 -13   4   7      252.04      243.75     39.43 o 
 -12   4   7     6454.73     6644.70     96.87 o 
 -11   4   7     5638.70     5759.05     85.16 o 
 -10   4   7       33.53       34.08     13.54 o 
  -9   4   7    15282.04    15569.79    174.33 o 
  -8   4   7     5100.96     5164.86     63.69 o 
  -7   4   7      522.62      516.77     17.20 o 
  -6   4   7      651.98      788.18     21.81 o 
  -5   4   7      262.42      330.68     10.13 o 
  -4   4   7    40484.13    40597.64    331.34 o 
  -3   4   7     6927.50     7644.64     57.13 o 
  -2   4   7    16294.79    16029.22    113.03 o 
  -1   4   7     6153.00     6276.55     46.74 o 
   0   4   7      955.68      865.92     11.88 o 
   1   4   7     6481.72     6984.58     50.32 o 
   2   4   7    14558.72    14953.81    108.52 o 
   3   4   7     4048.92     4125.96     38.05 o 
   4   4   7     3026.74     3165.80     36.27 o 
   5   4   7      141.01      173.80     20.39 o 
   6   4   7      435.12      412.86     17.86 o 
   7   4   7     3823.99     3833.86     56.64 o 
   8   4   7      733.08      820.45     25.09 o 
   9   4   7     9558.38     9740.78    166.94 o 
  10   4   7       51.74       43.59     29.44 o 
  11   4   7       51.35       75.73     34.35 o 
  12   4   7      165.52      150.81     29.13 o 
 -15   5   7     1669.99     1715.78    126.90 o 
 -14   5   7     2240.05     2284.40    137.58 o 
 -13   5   7     4237.09     4275.31    128.01 o 
 -12   5   7     3270.63     3291.61     81.11 o 
 -11   5   7      103.11      129.87     19.84 o 
 -10   5   7     3111.41     2970.34     47.84 o 
  -9   5   7     2911.56     2796.84     44.18 o 
  -8   5   7     9353.61     8919.57    105.20 o 
  -7   5   7       86.86       96.86      7.76 o 
  -6   5   7       61.23       91.02      7.28 o 
  -5   5   7      697.88      700.92     28.94 o 
  -4   5   7      146.90      108.20      7.46 o 
  -3   5   7      256.67      313.33      8.08 o 
  -2   5   7    30215.33    30245.24    219.36 o 
  -1   5   7     6949.16     7244.22     53.65 o 
   0   5   7    19557.88    19883.77    124.16 o 
   1   5   7      741.91      733.33     12.71 o 
   2   5   7     1830.56     1960.12     29.72 o 
   3   5   7     2081.67     2250.25     26.13 o 
   4   5   7     7146.54     6733.96     63.77 o 
   5   5   7    10595.75    10461.93    106.86 o 
   6   5   7      111.05      133.61     15.87 o 
   7   5   7     8379.80     8070.76    100.22 o 
   8   5   7     4723.13     4872.79     77.78 o 
   9   5   7      977.94      917.72     46.66 o 
  10   5   7      104.38      118.99     35.36 o 
  11   5   7     1257.07     1123.17     49.21 o 
  12   5   7      979.60     1081.80     51.87 o 
 -15   6   7      144.86       44.11     56.16 o 
 -14   6   7     2800.12     3019.50    112.02 o 
 -13   6   7      175.00      274.24     44.30 o 
 -12   6   7       55.12       45.55     32.80 o 
 -11   6   7      599.48      695.18     37.38 o 
 -10   6   7      329.48      304.86     27.81 o 
  -9   6   7        9.93        6.95     18.07 o 
  -8   6   7     1449.17     1451.75     27.11 o 
  -7   6   7      168.58      130.83      9.66 o 
  -6   6   7       45.83       98.48     11.20 o 
  -5   6   7     1394.99     1295.74     26.16 o 
  -4   6   7    21096.15    20713.34    143.49 o 
  -3   6   7      615.58      618.49     11.37 o 
  -2   6   7    15773.60    15366.32    117.93 o 
  -1   6   7    17646.14    17918.45    114.11 o 
   0   6   7     1073.20     1060.98     14.99 o 
   1   6   7    18374.39    17653.48    134.13 o 
   2   6   7      879.58      881.33     16.41 o 
   3   6   7     5680.23     5750.74     53.73 o 
   4   6   7     6420.09     6391.43     67.05 o 
   5   6   7      851.00      834.55     27.32 o 
   6   6   7      558.64      490.58     21.34 o 
   7   6   7      584.38      551.32     35.82 o 
   8   6   7      469.55      506.31     24.07 o 
   9   6   7      574.36      481.30     44.66 o 
  10   6   7      443.56      480.22     35.88 o 
  11   6   7     2084.22     2085.08    110.17 o 
  12   6   7      690.18      645.40     55.84 o 
 -15   7   7        5.09        7.83     18.61 o 
 -14   7   7      393.72      374.04     52.38 o 
 -13   7   7     3622.34     3767.68    123.44 o 
 -12   7   7      990.56      977.32     53.59 o 
 -11   7   7       23.57       20.94     12.13 o 
 -10   7   7      411.55      494.91     22.04 o 
  -9   7   7     1577.01     1572.19     36.68 o 
  -8   7   7    10379.20    10433.75    133.62 o 
  -7   7   7     3921.00     3941.56     63.40 o 
  -6   7   7      235.40      281.99     17.10 o 
  -5   7   7     9430.11     9346.97    116.23 o 
  -4   7   7     4415.81     4463.29     45.51 o 
  -3   7   7     2414.49     2649.06     35.93 o 
  -2   7   7    10008.88     9733.35     79.92 o 
  -1   7   7     2227.84     2231.81     23.09 o 
   0   7   7     2675.45     2928.86     29.31 o 
   1   7   7     5994.48     5815.26     54.24 o 
   2   7   7     2408.34     2475.74     29.70 o 
   3   7   7     3185.07     3136.25     36.35 o 
   4   7   7     4865.16     4729.80     75.06 o 
   5   7   7    13495.21    13642.57    139.06 o 
   6   7   7      957.41      863.31     26.76 o 
   7   7   7      102.32      118.81     15.74 o 
   8   7   7      871.32      824.38     31.57 o 
   9   7   7       44.69       60.99     23.97 o 
  10   7   7     4161.28     3997.82     92.67 o 
  11   7   7     1170.07     1073.11     52.04 o 
 -15   8   7      874.13      855.49     53.74 o 
 -14   8   7       35.55       54.76     33.12 o 
 -13   8   7     6046.07     6233.31    111.97 o 
 -12   8   7       31.87       14.31     27.07 o 
 -11   8   7      743.65      761.65     30.44 o 
 -10   8   7        1.79       -2.54     13.63 o 
  -9   8   7      532.86      509.79     24.37 o 
  -8   8   7    12406.34    12795.67    161.77 o 
  -7   8   7    20476.07    19951.77    235.60 o 
  -6   8   7     2287.14     2245.58     58.95 o 
  -5   8   7      353.98      358.86     22.78 o 
  -4   8   7     2104.27     2048.92     31.25 o 
  -3   8   7     5873.55     5993.28     66.69 o 
  -2   8   7    19325.40    18995.06    169.92 o 
  -1   8   7      172.06      166.16      8.40 o 
   0   8   7     6076.95     6317.13     59.77 o 
   1   8   7      969.32      845.19     18.59 o 
   2   8   7       47.36       46.45      8.21 o 
   3   8   7       15.80        9.80      6.69 o 
   4   8   7      266.02      267.73     16.95 o 
   5   8   7    13549.46    13264.79    137.98 o 
   6   8   7      418.45      403.43     25.02 o 
   7   8   7      980.54     1008.50     34.31 o 
   8   8   7      308.16      306.65     21.64 o 
   9   8   7      265.06      300.54     32.82 o 
  10   8   7     3170.59     3037.35    139.56 o 
 -15   9   7      170.17      136.45     40.33 o 
 -14   9   7     1000.41     1081.15     46.28 o 
 -13   9   7     1919.24     1926.18     57.72 o 
 -12   9   7       94.19       87.25     24.63 o 
 -11   9   7    12942.64    13187.48    245.21 o 
 -10   9   7      201.39      195.02     20.12 o 
  -9   9   7     1373.50     1369.92     50.75 o 
  -8   9   7     2850.17     2728.55     60.87 o 
  -7   9   7     1783.27     1756.90     63.64 o 
  -6   9   7      443.75      468.13     27.80 o 
  -5   9   7       10.02       18.99      7.65 o 
  -4   9   7     2569.58     2503.36     39.44 o 
  -3   9   7      862.63      899.04     24.23 o 
  -2   9   7    10257.30    10367.26    112.07 o 
  -1   9   7     1197.21     1133.78     25.80 o 
   0   9   7       35.68       50.22     10.89 o 
   1   9   7     4862.94     4935.59     52.22 o 
   2   9   7    12150.29    12293.97    112.01 o 
   3   9   7     5601.95     5441.35     58.59 o 
   4   9   7     1488.02     1472.45     47.24 o 
   5   9   7     1711.59     1739.26     38.62 o 
   6   9   7      250.03      300.62     25.40 o 
   7   9   7     1967.47     2064.26     44.34 o 
   8   9   7     2368.79     2560.76     52.41 o 
   9   9   7        0.43      -12.93     25.51 o 
  10   9   7      314.89      331.86     37.44 o 
 -15  10   7       68.10       55.01     25.86 o 
 -14  10   7     1532.78     1508.92     79.23 o 
 -13  10   7     1639.85     1648.24     75.21 o 
 -12  10   7       36.84       42.25     23.99 o 
 -11  10   7     8095.30     7735.79    136.77 o 
 -10  10   7      907.43      933.66     35.91 o 
  -9  10   7     4333.64     4177.28     74.93 o 
  -8  10   7      762.41      718.02     30.75 o 
  -7  10   7      307.00      302.38     22.63 o 
  -6  10   7      220.41      209.78     20.08 o 
  -5  10   7     1671.69     1630.68     30.90 o 
  -4  10   7      356.53      387.03     17.63 o 
  -3  10   7      222.61      171.04     14.41 o 
  -2  10   7     1814.49     1904.53     37.58 o 
  -1  10   7    13269.42    13524.76    135.67 o 
   0  10   7      593.53      571.16     22.32 o 
   1  10   7      726.82      689.81     24.37 o 
   2  10   7     3213.37     2905.92     75.04 o 
   3  10   7     3331.67     3347.43     53.30 o 
   4  10   7     2459.81     2354.48     53.56 o 
   5  10   7      827.63      885.12     46.32 o 
   6  10   7      526.44      529.19     25.68 o 
   7  10   7      994.92      977.73     35.94 o 
   8  10   7      120.62       82.15     20.76 o 
   9  10   7     1022.73      904.24     53.93 o 
 -15  11   7      788.97      832.78     54.50 o 
 -14  11   7       17.23       35.77     26.76 o 
 -13  11   7      199.59      199.78     30.20 o 
 -12  11   7       47.57       25.17     28.46 o 
 -11  11   7      248.83      252.76     30.06 o 
 -10  11   7      904.25      935.59     38.24 o 
  -9  11   7      269.12      239.54     23.72 o 
  -8  11   7     1626.44     1618.77     45.87 o 
  -7  11   7      768.08      745.72     42.88 o 
  -6  11   7     6304.12     6130.66     98.27 o 
  -5  11   7     4893.05     4862.23     73.52 o 
  -4  11   7     1874.83     1944.66     38.16 o 
  -3  11   7     3886.23     3732.07     56.08 o 
  -2  11   7     4447.96     4326.81     68.16 o 
  -1  11   7     4464.57     4366.10     85.32 o 
   0  11   7     1630.95     1633.27     57.55 o 
   1  11   7      111.45      103.62     20.52 o 
   2  11   7     1948.00     1892.56     44.18 o 
   3  11   7      513.59      475.34     26.53 o 
   4  11   7      271.21      219.73     27.09 o 
   5  11   7     4526.12     4673.81    138.15 o 
   6  11   7      283.12      268.97     27.89 o 
   7  11   7     2414.91     2486.54     80.03 o 
   8  11   7      981.77      935.43     36.67 o 
 -14  12   7      633.63      707.39     46.14 o 
 -13  12   7       26.31       23.84     27.70 o 
 -12  12   7      453.28      491.04     38.58 o 
 -11  12   7      605.13      553.84     39.60 o 
 -10  12   7      716.66      659.39     35.41 o 
  -9  12   7       51.72       54.86     20.23 o 
  -8  12   7      137.42      146.23     24.76 o 
  -7  12   7     3424.76     3406.20     70.24 o 
  -6  12   7    12171.37    12033.44    227.51 o 
  -5  12   7       75.67       68.13     15.60 o 
  -4  12   7     5233.53     5278.16     77.78 o 
  -3  12   7     4627.94     4594.17     72.32 o 
  -2  12   7     3241.40     3196.03     60.41 o 
  -1  12   7      874.59      905.38     43.76 o 
   0  12   7      794.11      763.21     35.57 o 
   1  12   7       19.59       27.20     19.72 o 
   2  12   7      648.61      661.22     35.49 o 
   3  12   7      119.08       99.03     24.02 o 
   4  12   7      163.03      160.52     27.69 o 
   5  12   7     1593.83     1530.63     56.20 o 
   6  12   7     5602.77     5527.84    111.86 o 
   7  12   7     2721.99     2802.73     75.01 o 
 -14  13   7      223.30      164.13     38.46 o 
 -13  13   7       10.76      -34.34     26.19 o 
 -12  13   7     3050.48     2913.22    128.29 o 
 -11  13   7      212.30      202.21     34.31 o 
 -10  13   7     1072.50     1021.74     51.94 o 
  -9  13   7      281.54      290.62     28.34 o 
  -8  13   7     1454.50     1434.90     48.56 o 
  -7  13   7     6028.29     6052.35    104.26 o 
  -6  13   7     5097.69     5016.80    165.75 o 
  -5  13   7     1080.35      954.87     31.86 o 
  -4  13   7      403.01      375.44     23.45 o 
  -3  13   7       75.90       79.00     18.68 o 
  -2  13   7     3615.94     3792.48    113.72 o 
  -1  13   7     2620.13     2544.63     71.83 o 
   0  13   7      992.11     1009.88     66.18 o 
   1  13   7     1810.10     1880.20     56.33 o 
   2  13   7     2165.71     2227.96     82.50 o 
   3  13   7     2065.12     2019.27     60.39 o 
   4  13   7      245.57      259.85     60.55 o 
   5  13   7       14.29       31.48     35.88 o 
   6  13   7     5776.41     5571.53    113.17 o 
 -13  14   7       84.06       32.09     36.55 o 
 -12  14   7     3814.22     3910.11    101.66 o 
 -11  14   7       53.05       63.45     31.52 o 
 -10  14   7     2505.91     2410.72     78.06 o 
  -9  14   7     1433.07     1524.54     53.17 o 
  -8  14   7      670.99      698.92     38.28 o 
  -7  14   7     1058.83      997.85     43.21 o 
  -6  14   7      290.55      291.57     29.13 o 
  -5  14   7      490.59      519.19     40.79 o 
  -4  14   7       92.94      116.69     19.77 o 
  -3  14   7     3133.17     3130.75     61.77 o 
  -2  14   7       15.14      -26.95     23.41 o 
  -1  14   7      728.52      730.23     44.01 o 
   0  14   7     1223.08     1176.96     50.87 o 
   1  14   7     4625.08     4759.17     93.25 o 
   2  14   7     2612.36     2632.34    119.44 o 
   3  14   7     2566.80     2668.01     71.63 o 
   4  14   7      152.71      122.60     41.42 o 
   5  14   7      255.10      368.48     49.97 o 
 -12  15   7      654.16      650.06     56.98 o 
 -11  15   7      242.40      189.44     36.87 o 
 -10  15   7     1101.73      971.89     62.10 o 
  -9  15   7     1932.11     2100.30     63.28 o 
  -8  15   7     4303.08     4341.85     90.88 o 
  -7  15   7      210.34      255.85     30.09 o 
  -6  15   7        5.92        7.12     13.00 o 
  -5  15   7      105.13      137.43     23.95 o 
  -4  15   7      661.10      647.41     38.85 o 
  -3  15   7     5288.58     5174.11    118.04 o 
  -2  15   7      154.52       90.78     29.60 o 
  -1  15   7     1274.59     1258.24     56.86 o 
   0  15   7      957.18      980.75     45.11 o 
   1  15   7      855.58      865.09     44.41 o 
   2  15   7      384.10      459.87     36.94 o 
   3  15   7      293.17      262.04     65.00 o 
   4  15   7      666.50      705.24    152.45 o 
 -11  16   7      298.64      378.53     66.84 o 
 -10  16   7        0.34      -14.15     44.79 o 
  -9  16   7      735.10      730.15     52.55 o 
  -8  16   7      985.42      889.59     45.42 o 
  -7  16   7      483.28      479.92     38.27 o 
  -6  16   7      446.47      455.05     37.35 o 
  -5  16   7     3403.31     3247.18     64.30 o 
  -4  16   7     1019.37      906.17     49.01 o 
  -3  16   7     2971.25     2860.90     82.27 o 
  -2  16   7      121.83      239.75     35.32 o 
  -1  16   7     2324.24     2264.80     78.34 o 
   0  16   7     1014.29     1080.13     72.03 o 
   1  16   7      226.43      187.60     32.73 o 
   2  16   7        9.77       14.55     28.15 o 
   3  16   7       37.82       80.68     33.59 o 
 -10  17   7      842.89      766.62     76.63 o 
  -9  17   7     1278.83     1400.46    110.53 o 
  -8  17   7      180.99      221.66     33.89 o 
  -7  17   7      121.86      113.72     30.38 o 
  -6  17   7       65.73       97.47     32.63 o 
  -5  17   7     5821.53     5924.45    138.66 o 
  -4  17   7        2.25      -12.86     27.84 o 
  -3  17   7      365.38      342.39     38.46 o 
  -2  17   7      114.59      169.97     35.05 o 
  -1  17   7      421.89      327.12     42.06 o 
   0  17   7     1375.55     1493.98     75.35 o 
   1  17   7      281.75      310.09     40.06 o 
  -7  18   7       57.12       76.13     31.92 o 
  -6  18   7      431.83      425.60     47.44 o 
  -5  18   7      282.71      179.45     31.05 o 
  -4  18   7      230.44      240.10     36.29 o 
  -3  18   7       76.34       94.88     33.96 o 
  -2  18   7        6.05      -26.86     34.89 o 
   2 -19   8        4.00       13.84     39.25 o 
   3 -19   8       17.92        0.69     39.36 o 
   4 -19   8     1188.95     1155.64    131.94 o 
   5 -19   8      117.72      106.29     39.79 o 
  -2 -18   8      102.57       -0.74     60.13 o 
  -1 -18   8     1443.77     1467.96     77.50 o 
   0 -18   8     3883.59     4008.74    191.65 o 
   1 -18   8     2035.01     2035.41    128.67 o 
   2 -18   8     4157.06     4235.24    175.30 o 
   3 -18   8      126.16      170.89     44.95 o 
   4 -18   8       37.27       30.05     36.45 o 
   5 -18   8      215.97      142.74     38.34 o 
   6 -18   8     2130.56     2194.14     81.81 o 
   7 -18   8       24.89        8.05     23.54 o 
   8 -18   8        3.80      -22.99     41.70 o 
  -4 -17   8       27.19       -7.27     38.52 o 
  -3 -17   8     3032.35     2997.84    147.55 o 
  -2 -17   8      390.61      387.30     76.40 o 
  -1 -17   8       68.25        5.92     31.71 o 
   0 -17   8     5493.07     5688.26    147.00 o 
   1 -17   8     3748.37     3893.21     84.80 o 
   2 -17   8     2122.93     2144.51     89.90 o 
   3 -17   8       72.06       98.14     54.49 o 
   4 -17   8      212.18      287.13     67.74 o 
   5 -17   8     3950.38     3836.75     95.22 o 
   6 -17   8      262.59      247.12     44.73 o 
   7 -17   8       10.55       28.00     20.36 o 
   8 -17   8      802.12      873.70     79.18 o 
   9 -17   8      259.12      316.12     52.80 o 
  -5 -16   8      268.56      206.56     47.90 o 
  -4 -16   8     1388.04     1347.37     74.88 o 
  -3 -16   8     2235.45     2183.56     88.98 o 
  -2 -16   8      362.19      367.90     76.85 o 
  -1 -16   8      542.08      604.77     45.05 o 
   0 -16   8      589.37      578.08     35.93 o 
   1 -16   8       28.83       38.89     23.21 o 
   2 -16   8      260.84      290.13     33.91 o 
   3 -16   8      433.50      397.15     45.17 o 
   4 -16   8      123.54      116.06     30.02 o 
   5 -16   8      747.00      703.03     42.71 o 
   6 -16   8        7.94        6.73     21.15 o 
   7 -16   8     2461.34     2572.98     59.77 o 
   8 -16   8       43.95       82.83     33.34 o 
   9 -16   8     1152.17     1042.11     59.24 o 
  10 -16   8      160.47       88.96    107.76 o 
  -7 -15   8       50.60       84.73     31.30 o 
  -6 -15   8      309.35      259.60     41.62 o 
  -5 -15   8     3219.78     3423.29    106.78 o 
  -4 -15   8     1297.68     1346.06     70.70 o 
  -3 -15   8       56.71      -11.49     45.14 o 
  -2 -15   8      227.21      255.67     47.64 o 
  -1 -15   8       15.05       11.94     25.65 o 
   0 -15   8      352.10      338.65     29.52 o 
   1 -15   8      412.14      409.72     31.16 o 
   2 -15   8      366.13      332.23     29.33 o 
   3 -15   8      631.63      544.83     38.77 o 
   4 -15   8       22.01       31.76     23.43 o 
   5 -15   8     1976.65     2086.38     55.88 o 
   6 -15   8       16.76        5.58     22.56 o 
   7 -15   8     3583.03     3647.00     71.21 o 
   8 -15   8     2784.74     2649.98     84.49 o 
   9 -15   8      909.40      888.92     73.84 o 
  10 -15   8     1281.01     1130.12     60.15 o 
  11 -15   8        9.43       -3.89     37.02 o 
  -8 -14   8     1437.26     1644.67     61.26 o 
  -7 -14   8      619.85      632.46     30.88 o 
  -6 -14   8      561.82      578.74     39.65 o 
  -5 -14   8     1405.84     1448.37     70.50 o 
  -4 -14   8     1304.60     1357.87     86.95 o 
  -3 -14   8      676.09      594.90     53.71 o 
  -2 -14   8       86.25       67.47     36.71 o 
  -1 -14   8     1287.86     1194.20     87.38 o 
   0 -14   8        9.35       12.40     22.59 o 
   1 -14   8     4618.56     4658.25     85.66 o 
   2 -14   8     4109.42     3925.57     88.93 o 
   3 -14   8      652.45      586.59     38.01 o 
   4 -14   8     4501.73     4596.51     84.16 o 
   5 -14   8     6003.72     5965.84     99.28 o 
   6 -14   8     2041.43     2024.97     52.43 o 
   7 -14   8     3496.16     3644.04     69.54 o 
   8 -14   8      618.88      638.70     48.00 o 
   9 -14   8        8.39      -14.41     26.37 o 
  10 -14   8      986.67     1118.40     82.45 o 
  11 -14   8      100.00       38.33     31.56 o 
  12 -14   8     1817.40     1850.76     87.78 o 
  -9 -13   8      115.34       59.58     25.55 o 
  -8 -13   8      756.19      775.82     38.62 o 
  -7 -13   8      135.88      129.58     19.76 o 
  -6 -13   8       98.99       88.30     19.30 o 
  -5 -13   8        9.01       10.77     16.82 o 
  -4 -13   8     3911.74     4071.88     82.99 o 
  -3 -13   8       70.51       77.38     35.57 o 
  -2 -13   8       30.86       75.80     25.21 o 
  -1 -13   8      525.25      485.19     42.24 o 
   0 -13   8        1.37       -1.27     18.76 o 
   1 -13   8    16107.54    16279.69    199.54 o 
   2 -13   8    11801.03    11682.68    140.85 o 
   3 -13   8     1087.91      971.83     33.26 o 
   4 -13   8     1926.18     2034.57     56.13 o 
   5 -13   8      191.53      182.16     21.13 o 
   6 -13   8     4433.80     4337.23     77.73 o 
   7 -13   8     8110.14     8295.94    119.89 o 
   8 -13   8      256.49      203.69     31.09 o 
   9 -13   8      560.00      583.43     42.46 o 
  10 -13   8      320.34      335.62     37.72 o 
  11 -13   8      131.13      105.11     32.91 o 
  12 -13   8      378.83      285.14     47.59 o 
 -10 -12   8       86.43       81.62     25.92 o 
  -9 -12   8      945.45      888.20     39.80 o 
  -8 -12   8     4759.90     4948.21     86.28 o 
  -7 -12   8     5821.85     5626.12     76.90 o 
  -6 -12   8     1360.01     1325.39     34.62 o 
  -5 -12   8       33.45       26.94     15.25 o 
  -4 -12   8     3914.53     4002.82     63.10 o 
  -3 -12   8      860.59      851.83     44.01 o 
  -2 -12   8     8477.55     8497.46     86.92 o 
  -1 -12   8      239.28      253.10     18.48 o 
   0 -12   8       35.28       31.16     13.53 o 
   1 -12   8     1365.70     1382.87     33.57 o 
   2 -12   8     8122.27     8089.44     87.43 o 
   3 -12   8     2195.04     1962.58     42.09 o 
   4 -12   8      576.79      481.34     32.98 o 
   5 -12   8     3097.56     3073.26     62.10 o 
   6 -12   8     5019.41     4816.15     81.03 o 
   7 -12   8     2753.24     2856.67     56.13 o 
   8 -12   8       81.90       63.58     25.59 o 
   9 -12   8      204.42      187.25     30.95 o 
  10 -12   8     4389.76     4183.25    128.62 o 
  11 -12   8      415.66      402.34     53.14 o 
  12 -12   8      736.44      749.69     50.06 o 
  13 -12   8       69.20       72.60     36.55 o 
 -10 -11   8      342.44      348.12     31.03 o 
  -9 -11   8      566.12      519.55     33.95 o 
  -8 -11   8     2422.73     2459.16     57.96 o 
  -7 -11   8     7035.50     6919.12     81.20 o 
  -6 -11   8      321.61      320.78     19.77 o 
  -5 -11   8     6111.56     6115.99     74.53 o 
  -4 -11   8     2511.14     2451.78     46.51 o 
  -3 -11   8     2110.03     2069.24     41.56 o 
  -2 -11   8    23348.11    23411.97    181.77 o 
  -1 -11   8       88.41       84.83     10.74 o 
   0 -11   8     2584.46     2685.52     38.77 o 
   1 -11   8      257.01      265.27     12.94 o 
   2 -11   8      138.47      119.36     10.37 o 
   3 -11   8      529.57      532.33     18.56 o 
   4 -11   8       88.88      113.19     15.00 o 
   5 -11   8      882.29      826.74     28.01 o 
   6 -11   8      475.82      446.20     21.44 o 
   7 -11   8      312.79      267.13     17.03 o 
   8 -11   8     7157.46     6913.69    131.68 o 
   9 -11   8      777.97      758.67     44.57 o 
  10 -11   8     1924.90     1821.96     64.58 o 
  11 -11   8     3052.00     3005.14     66.55 o 
  12 -11   8     2024.54     2125.96     57.29 o 
  13 -11   8     1023.13     1110.66     55.06 o 
 -11 -10   8     3162.10     3281.46     71.17 o 
 -10 -10   8      574.60      557.23     33.67 o 
  -9 -10   8      309.24      295.63     27.11 o 
  -8 -10   8     1740.43     1794.15     44.65 o 
  -7 -10   8      359.89      346.82     20.90 o 
  -6 -10   8     4747.00     4819.66     66.75 o 
  -5 -10   8      883.98      901.66     36.83 o 
  -4 -10   8     1332.81     1309.79     28.89 o 
  -3 -10   8       10.32       20.75     10.81 o 
  -2 -10   8      103.45      116.24     10.25 o 
  -1 -10   8      658.43      626.71     19.86 o 
   0 -10   8       12.39       20.63      8.51 o 
   1 -10   8      124.46      131.96      9.46 o 
   2 -10   8      915.49      864.78     18.15 o 
   3 -10   8     5504.14     5653.98     53.13 o 
   4 -10   8     5844.14     5869.25     73.78 o 
   5 -10   8       87.77       95.21     13.87 o 
   6 -10   8     6585.36     6446.78     79.34 o 
   7 -10   8     7496.69     7211.21    101.26 o 
   8 -10   8    10369.29    10212.69    170.67 o 
   9 -10   8     2702.29     2609.30     56.80 o 
  10 -10   8      128.62      143.93     28.67 o 
  11 -10   8      343.25      333.66     28.83 o 
  12 -10   8      477.28      461.14     29.68 o 
  13 -10   8     1071.17     1109.81     43.66 o 
  14 -10   8     1337.97     1222.95     57.66 o 
 -12  -9   8       43.98       14.14     23.68 o 
 -11  -9   8      367.78      360.60     29.71 o 
 -10  -9   8     1070.58     1027.20     39.35 o 
  -9  -9   8      658.89      630.12     32.51 o 
  -8  -9   8     5349.43     5371.02     77.66 o 
  -7  -9   8       58.84       81.14     17.14 o 
  -6  -9   8       46.59       33.98     11.41 o 
  -5  -9   8       48.24       37.32     11.93 o 
  -4  -9   8       41.21       49.15     10.96 o 
  -3  -9   8      306.12      319.68     15.03 o 
  -2  -9   8     9212.87     8982.34     72.16 o 
  -1  -9   8     4032.09     3980.65     42.90 o 
   0  -9   8       50.60       70.56      9.73 o 
   1  -9   8       10.09        8.69      7.64 o 
   2  -9   8     3931.71     3921.27     38.60 o 
   3  -9   8    13106.56    13298.06    104.09 o 
   4  -9   8     2458.28     2429.13     36.56 o 
   5  -9   8     3146.19     3109.85     46.53 o 
   6  -9   8     2474.38     2492.17     37.61 o 
   7  -9   8      582.71      622.37     18.66 o 
   8  -9   8     2507.27     2553.19     48.63 o 
   9  -9   8     1316.96     1276.92     40.79 o 
  10  -9   8     1140.11     1144.45     37.94 o 
  11  -9   8     2743.75     2566.10     73.38 o 
  12  -9   8        5.34      -12.41     18.04 o 
  13  -9   8      125.64      134.01     22.87 o 
  14  -9   8     1976.51     1860.81     54.19 o 
 -12  -8   8      676.48      649.47     35.60 o 
 -11  -8   8     2563.11     2596.15     59.63 o 
 -10  -8   8      425.36      391.57     27.71 o 
  -9  -8   8     1440.94     1507.10     40.25 o 
  -8  -8   8        1.25       13.85     15.13 o 
  -7  -8   8      143.03      124.27     17.06 o 
  -6  -8   8     4609.75     4550.57     53.37 o 
  -5  -8   8      479.63      460.23     16.89 o 
  -4  -8   8     1538.14     1491.09     28.02 o 
  -3  -8   8     5897.04     5875.05     54.60 o 
  -2  -8   8     2936.72     2782.79     29.44 o 
  -1  -8   8     2655.34     2587.83     29.18 o 
   0  -8   8      924.50      946.03     17.66 o 
   1  -8   8     6686.64     6604.94     57.49 o 
   2  -8   8    16201.04    15678.17    108.93 o 
   3  -8   8    18747.08    18752.07    133.70 o 
   4  -8   8     1171.92     1016.08     22.57 o 
   5  -8   8     1768.91     1734.62     29.52 o 
   6  -8   8        3.58        1.58      7.39 o 
   7  -8   8    14265.62    14235.90    130.09 o 
   8  -8   8      795.50      807.46     24.81 o 
   9  -8   8      462.00      478.33     38.69 o 
  10  -8   8        7.75        0.85     12.97 o 
  11  -8   8     2900.95     2954.01     61.48 o 
  12  -8   8     2157.05     2068.50     66.95 o 
  13  -8   8      124.99      102.68     21.69 o 
  14  -8   8       39.04       37.69     23.06 o 
 -13  -7   8      957.68      789.86     37.05 o 
 -12  -7   8      345.57      293.78     29.16 o 
 -11  -7   8     1249.97     1272.91     56.28 o 
 -10  -7   8        8.34       16.22     18.12 o 
  -9  -7   8      651.59      724.04     32.16 o 
  -8  -7   8     3975.87     3875.96     59.80 o 
  -7  -7   8     8992.50     8889.50    101.89 o 
  -6  -7   8    10517.80    10362.19     95.20 o 
  -5  -7   8      408.48      356.34     14.26 o 
  -4  -7   8      254.02      289.50     13.28 o 
  -3  -7   8    22732.87    22382.20    154.45 o 
  -2  -7   8     7457.47     7279.21     54.41 o 
  -1  -7   8    16428.29    16340.30    119.41 o 
   0  -7   8     7564.91     7573.00     62.63 o 
   1  -7   8     1496.41     1393.84     19.78 o 
   2  -7   8     4723.89     4497.64     38.46 o 
   3  -7   8     2691.68     2718.30     27.83 o 
   4  -7   8      178.89      181.53     11.05 o 
   5  -7   8       37.80       24.05      7.17 o 
   6  -7   8     4242.24     4115.41     45.77 o 
   7  -7   8     2650.13     2624.29     41.85 o 
   8  -7   8      333.22      326.69     16.91 o 
   9  -7   8     1780.99     1775.73     36.23 o 
  10  -7   8     4541.15     4478.04     64.57 o 
  11  -7   8    12180.75    11946.35    158.71 o 
  12  -7   8     4053.25     4036.74     75.54 o 
  13  -7   8      451.07      463.59     29.16 o 
  14  -7   8       44.80       28.14     22.81 o 
 -13  -6   8      500.05      389.31     34.82 o 
 -12  -6   8    12174.66    12454.82    228.82 o 
 -11  -6   8      470.24      497.22     37.17 o 
 -10  -6   8       79.61       78.89     23.43 o 
  -9  -6   8      115.23      117.53     23.35 o 
  -8  -6   8     3897.58     3821.91     78.61 o 
  -7  -6   8    17587.66    17387.93    171.30 o 
  -6  -6   8     4755.86     4625.44     56.67 o 
  -5  -6   8        8.29        6.68      7.25 o 
  -4  -6   8      902.80      854.37     24.22 o 
  -3  -6   8     8948.59     8666.15     74.56 o 
  -2  -6   8       66.22       85.86      5.76 o 
  -1  -6   8    28928.73    28652.05    202.19 o 
   0  -6   8     8554.42     8283.88     64.80 o 
   1  -6   8     8642.58     8651.70     66.80 o 
   2  -6   8     3429.48     3581.98     32.85 o 
   3  -6   8      976.08     1094.86     15.71 o 
   4  -6   8     5552.89     5524.20     56.13 o 
   5  -6   8       74.60       78.17     12.15 o 
   6  -6   8    10247.78    10243.36     96.73 o 
   7  -6   8     3204.13     3174.08     60.30 o 
   8  -6   8     2264.67     2197.15     47.29 o 
   9  -6   8     1480.73     1440.38     34.58 o 
  10  -6   8     2043.73     2092.17     43.60 o 
  11  -6   8     3675.62     3663.49     61.92 o 
  12  -6   8     1313.16     1353.38     38.59 o 
  13  -6   8      486.70      429.57     30.26 o 
  14  -6   8     1254.29     1217.60     48.03 o 
 -14  -5   8      156.51      156.79     29.44 o 
 -13  -5   8      289.38      202.13     56.80 o 
 -12  -5   8    12367.18    12370.38    199.94 o 
 -11  -5   8      601.51      544.05     34.89 o 
 -10  -5   8     1476.72     1552.44     63.29 o 
  -9  -5   8       38.56       10.81     17.12 o 
  -8  -5   8      672.81      643.23     28.92 o 
  -7  -5   8     9340.25     9325.71    108.58 o 
  -6  -5   8     7829.78     7606.44     84.70 o 
  -5  -5   8     9974.01    10088.12     81.69 o 
  -4  -5   8     2708.84     2583.53     35.39 o 
  -3  -5   8     6039.96     5719.50     52.21 o 
  -2  -5   8      284.54      220.44      8.06 o 
  -1  -5   8      765.16      945.99     14.16 o 
   0  -5   8     4583.77     4680.83     41.71 o 
   1  -5   8    24015.81    24647.68    177.17 o 
   2  -5   8      445.45      532.81     10.47 o 
   3  -5   8      214.12      259.62      8.16 o 
   4  -5   8      285.09      279.50     11.17 o 
   5  -5   8     2232.83     2282.30     31.11 o 
   6  -5   8    10211.87    10238.00     95.99 o 
   7  -5   8      364.67      422.59     18.16 o 
   8  -5   8    10496.99    10101.83    117.23 o 
   9  -5   8     3594.32     3383.95     57.32 o 
  10  -5   8      201.44      178.33     17.04 o 
  11  -5   8       14.43       18.16     14.25 o 
  12  -5   8        9.53       13.59     15.69 o 
  13  -5   8      350.51      346.10     28.24 o 
  14  -5   8      634.33      558.81     35.21 o 
 -14  -4   8     1753.00     1769.16     73.17 o 
 -13  -4   8     1071.98     1056.08     59.11 o 
 -12  -4   8     1139.17     1014.26     45.46 o 
 -11  -4   8       21.27       24.95     17.98 o 
 -10  -4   8      109.88      130.15     19.47 o 
  -9  -4   8     4193.65     4290.59     87.78 o 
  -8  -4   8      450.58      456.40     24.26 o 
  -7  -4   8       25.33       38.88     13.82 o 
  -6  -4   8     6349.07     6044.37     63.87 o 
  -5  -4   8      123.02      117.01      7.66 o 
  -4  -4   8     2004.78     2020.62     31.60 o 
  -3  -4   8    23000.66    22888.74    163.02 o 
  -2  -4   8     2365.17     2260.00     24.12 o 
  -1  -4   8     7880.40     8056.35     67.93 o 
   0  -4   8     4290.74     3933.03     39.40 o 
   1  -4   8      104.60      106.43      5.57 o 
   2  -4   8     1408.01     1512.37     19.83 o 
   3  -4   8     1755.92     1728.75     20.12 o 
   4  -4   8    48402.71    48970.18    381.13 o 
   5  -4   8      696.07      760.84     19.96 o 
   6  -4   8      707.99      691.16     18.60 o 
   7  -4   8      176.52      192.46     11.08 o 
   8  -4   8       57.24       40.26     11.93 o 
   9  -4   8     2578.86     2647.60     50.33 o 
  10  -4   8        0.70      -13.70     12.42 o 
  11  -4   8       53.69       57.87     15.25 o 
  12  -4   8       43.02       11.58     18.91 o 
  13  -4   8      412.30      400.87     38.27 o 
  14  -4   8       12.30       35.16     23.36 o 
 -15  -3   8      467.41      435.94     47.57 o 
 -14  -3   8      451.58      390.06     33.86 o 
 -13  -3   8      735.66      667.24     50.51 o 
 -12  -3   8      122.07       97.72     22.79 o 
 -11  -3   8      109.23      106.28     19.26 o 
 -10  -3   8       30.45       24.30     15.44 o 
  -9  -3   8     2350.06     2397.70     51.83 o 
  -8  -3   8     1868.91     1839.08     42.86 o 
  -7  -3   8     4865.32     4837.02     74.76 o 
  -6  -3   8      465.19      449.40     18.13 o 
  -5  -3   8    26097.55    24975.97    223.56 o 
  -4  -3   8       69.54       85.17      5.01 o 
  -3  -3   8      472.09      668.68     16.56 o 
  -2  -3   8      364.11      315.23     19.61 o 
  -1  -3   8     2904.88     2794.06     34.00 o 
   0  -3   8    62039.86    63140.65    435.27 o 
   1  -3   8       21.84       54.35      9.01 o 
   2  -3   8     1004.05     1147.29     16.49 o 
   3  -3   8     1189.65     1126.54     15.01 o 
   4  -3   8    14312.63    15140.18    126.43 o 
   5  -3   8      737.28      634.23     14.66 o 
   6  -3   8     1621.39     1528.54     27.06 o 
   7  -3   8      262.98      297.86     13.04 o 
   8  -3   8     7421.50     7479.94     92.42 o 
   9  -3   8     2370.71     2355.37     46.00 o 
  10  -3   8     5202.15     5285.04     82.98 o 
  11  -3   8      234.51      245.17     29.79 o 
  12  -3   8     1666.34     1649.93     67.73 o 
  13  -3   8     6736.93     6985.75    186.23 o 
  14  -3   8      133.26      166.45     27.71 o 
 -15  -2   8      474.01      532.40     33.41 o 
 -14  -2   8      181.12      231.75     30.71 o 
 -13  -2   8       28.24       54.55     35.07 o 
 -12  -2   8     1030.60     1055.01     37.70 o 
 -11  -2   8     1718.33     1795.01     47.83 o 
 -10  -2   8     6305.98     6064.91     92.82 o 
  -9  -2   8     4863.26     4741.10     75.46 o 
  -8  -2   8     4830.42     4820.43     74.25 o 
  -7  -2   8     7199.57     7359.80     99.33 o 
  -6  -2   8      189.03      173.96     12.36 o 
  -5  -2   8    29262.00    27879.55    245.71 o 
  -4  -2   8      141.10      109.57      6.62 o 
  -3  -2   8     5801.38     6230.53     54.66 o 
  -2  -2   8    60568.22    62348.21    510.69 o 
  -1  -2   8     1672.24     1778.25     21.32 o 
   0  -2   8    18848.11    18024.09    158.31 o 
   1  -2   8     5657.01     5726.25     47.96 o 
   2  -2   8     7117.38     7253.60     63.49 o 
   3  -2   8    14662.70    15078.26    116.61 o 
   4  -2   8     3786.91     3570.18     49.96 o 
   5  -2   8      535.80      603.17     14.32 o 
   6  -2   8     8543.89     8526.25     78.32 o 
   7  -2   8     2499.65     2444.69     35.72 o 
   8  -2   8     5165.10     5149.10     77.05 o 
   9  -2   8      270.63      296.33     19.32 o 
  10  -2   8     3572.23     3515.45     64.31 o 
  11  -2   8     5309.13     5374.32     87.79 o 
  12  -2   8     3790.22     3767.24     79.54 o 
  13  -2   8     5710.80     6021.34    238.35 o 
  14  -2   8      611.05      595.20     37.62 o 
 -15  -1   8      843.68      999.33    104.13 o 
 -14  -1   8      849.10      926.90     76.76 o 
 -13  -1   8      236.54      258.65     25.96 o 
 -12  -1   8     1487.10     1495.99     53.31 o 
 -11  -1   8    19113.30    19163.79    230.52 o 
 -10  -1   8     3701.37     3674.40     63.87 o 
  -9  -1   8      957.61      917.48     28.65 o 
  -8  -1   8     2313.06     2365.86     42.36 o 
  -7  -1   8      566.83      536.39     18.68 o 
  -6  -1   8     9946.93    10158.87    111.55 o 
  -5  -1   8     6212.68     6169.52     57.52 o 
  -4  -1   8     1398.79     1426.19     20.34 o 
  -3  -1   8     5309.08     5399.16     50.32 o 
  -2  -1   8    10203.43     9829.18    103.06 o 
  -1  -1   8     2810.51     2658.61     29.94 o 
   0  -1   8       24.93       53.98      6.37 o 
   1  -1   8    14090.70    14136.05    121.33 o 
   2  -1   8    19902.99    19862.99    157.56 o 
   3  -1   8     1142.42     1413.17     17.71 o 
   4  -1   8     2819.43     2506.03     37.60 o 
   5  -1   8       68.14       72.53      7.06 o 
   6  -1   8     3864.67     3840.03     42.49 o 
   7  -1   8    23162.17    23252.26    216.47 o 
   8  -1   8      325.31      345.46     18.00 o 
   9  -1   8     2759.25     2711.45     65.60 o 
  10  -1   8      416.31      450.37     24.88 o 
  11  -1   8     1710.83     1761.18     47.32 o 
  12  -1   8     2837.42     2837.57     68.89 o 
  13  -1   8       12.53        2.32     22.66 o 
  14  -1   8      147.25      111.95     23.72 o 
 -15   0   8      315.08      319.54     73.56 o 
 -14   0   8     1107.87     1248.63    105.72 o 
 -13   0   8       42.12       24.19     31.69 o 
 -12   0   8        1.63       26.68     38.75 o 
 -11   0   8    23792.23    23749.58    316.65 o 
 -10   0   8      435.28      433.10     27.16 o 
  -9   0   8      448.45      454.62     17.85 o 
  -8   0   8      735.04      745.22     22.35 o 
  -7   0   8      100.56      103.69     12.74 o 
  -6   0   8    19921.25    19192.19    192.77 o 
  -5   0   8     7439.39     7458.10     73.85 o 
  -4   0   8     2283.16     2047.39     26.11 o 
  -3   0   8     3524.73     3653.24     35.43 o 
  -2   0   8    16993.25    18411.97    182.65 o 
  -1   0   8     2082.46     2030.66     22.89 o 
   0   0   8     1306.67     1380.60     18.62 o 
   1   0   8      588.91      702.52     10.42 o 
   2   0   8     7194.39     6784.89     53.63 o 
   3   0   8     8469.52     8518.79     62.90 o 
   4   0   8      351.90      387.68     11.19 o 
   5   0   8      130.93      111.36      7.85 o 
   6   0   8      175.65      216.01     10.69 o 
   7   0   8    17004.42    16977.32    151.22 o 
   8   0   8      240.24      287.11     17.31 o 
   9   0   8       29.54       20.90     14.25 o 
  10   0   8      191.58      197.68     20.81 o 
  11   0   8      100.66      135.69     34.04 o 
  12   0   8      276.95      251.91     28.43 o 
  13   0   8        1.76        0.38     19.49 o 
 -15   1   8     4940.67     5243.48    214.71 o 
 -14   1   8     1660.12     1657.83    117.38 o 
 -13   1   8      479.12      466.83     58.26 o 
 -12   1   8      335.52      344.90     42.53 o 
 -11   1   8     1207.15     1309.38     62.46 o 
 -10   1   8      714.28      782.05     37.02 o 
  -9   1   8      174.59      178.77     14.60 o 
  -8   1   8     1035.11     1022.93     26.58 o 
  -7   1   8     4823.20     4535.69    154.61 o 
  -6   1   8     4875.17     5046.46     56.73 o 
  -5   1   8    11257.63    11539.81    111.49 o 
  -4   1   8    10086.51     9430.85     83.36 o 
  -3   1   8      830.35      947.26     17.24 o 
  -2   1   8    31437.71    31984.66    262.71 o 
  -1   1   8     2738.75     3025.63     28.08 o 
   0   1   8       10.61       33.58      7.32 o 
   1   1   8      106.71      130.04      5.38 o 
   2   1   8     1076.31      853.58     12.16 o 
   3   1   8    28769.51    29361.43    203.83 o 
   4   1   8      224.55      222.89      9.57 o 
   5   1   8    11993.30    11589.46    101.08 o 
   6   1   8      316.18      301.26     12.77 o 
   7   1   8       42.02       42.61      8.71 o 
   8   1   8      254.70      280.47     19.67 o 
   9   1   8     1236.24     1226.03     37.31 o 
  10   1   8     1823.88     1731.81     57.68 o 
  11   1   8       99.64       60.72     19.24 o 
  12   1   8     2012.08     2148.29     54.18 o 
  13   1   8      896.50      951.07     49.98 o 
 -16   2   8      645.84      613.03     63.29 o 
 -15   2   8      163.28      234.60     47.83 o 
 -14   2   8     1081.51     1223.95     98.33 o 
 -13   2   8       58.48      129.21     36.05 o 
 -12   2   8      828.42      920.96     55.91 o 
 -11   2   8      260.51      250.37     27.15 o 
 -10   2   8        4.24       19.61     31.77 o 
  -9   2   8      390.73      367.66     22.25 o 
  -8   2   8      292.93      346.10     20.32 o 
  -7   2   8     8241.24     8155.89     84.99 o 
  -6   2   8    22874.50    22124.49    203.44 o 
  -5   2   8      385.71      387.16      9.47 o 
  -4   2   8    10822.06    10182.89     83.74 o 
  -3   2   8     1357.85     1624.77     19.01 o 
  -2   2   8       15.90       36.53      4.33 o 
  -1   2   8     7847.12     7940.33     63.36 o 
   0   2   8      268.27      310.68      7.56 o 
   1   2   8    31798.35    33298.83    210.46 o 
   2   2   8    11324.59    11547.17     79.42 o 
   3   2   8      121.04      170.68      7.22 o 
   4   2   8     8494.17     8708.80     74.33 o 
   5   2   8     5360.22     5168.89     53.77 o 
   6   2   8       39.84       58.22      8.37 o 
   7   2   8     2336.86     2127.01     35.28 o 
   8   2   8     2103.03     1967.38     45.83 o 
   9   2   8     2209.31     2287.19     63.73 o 
  10   2   8      390.42      371.42     38.71 o 
  11   2   8      923.64      905.73     42.70 o 
  12   2   8     5523.68     5618.92    110.39 o 
  13   2   8      457.88      485.90     37.59 o 
 -15   3   8     1032.88     1066.37     68.45 o 
 -14   3   8      264.29      339.88     63.30 o 
 -13   3   8      228.74      294.88     33.46 o 
 -12   3   8      158.88      170.03     23.58 o 
 -11   3   8        6.53       12.06     15.94 o 
 -10   3   8     8832.44     8726.09    127.21 o 
  -9   3   8     2544.15     2573.77     47.57 o 
  -8   3   8     5817.32     5754.16     85.38 o 
  -7   3   8     1082.66     1138.65     20.55 o 
  -6   3   8     4456.29     4516.82     48.36 o 
  -5   3   8       21.68       33.17      4.84 o 
  -4   3   8    24350.57    23162.97    191.81 o 
  -3   3   8     2600.81     2350.52     23.84 o 
  -2   3   8     7807.50     7767.50     60.88 o 
  -1   3   8     1012.03      981.86     12.70 o 
   0   3   8     3431.25     3707.01     29.53 o 
   1   3   8    13389.49    13315.65     99.26 o 
   2   3   8     8445.88     8529.26     67.56 o 
   3   3   8    20640.95    20243.35    150.90 o 
   4   3   8     1718.35     1669.52     28.51 o 
   5   3   8      143.06      144.40     10.17 o 
   6   3   8      202.24      221.98     12.78 o 
   7   3   8     5059.47     4986.50     58.25 o 
   8   3   8     4520.38     4503.25     61.82 o 
   9   3   8     2785.65     2889.90     62.22 o 
  10   3   8     2620.61     2625.90     91.45 o 
  11   3   8      663.26      677.90     44.00 o 
  12   3   8      712.91      638.79     40.54 o 
  13   3   8       33.36       20.12     28.28 o 
 -13   4   8     1538.19     1591.24     60.15 o 
 -12   4   8     1019.51     1110.24     34.26 o 
 -11   4   8       10.01       32.58     14.30 o 
 -10   4   8     5334.88     5760.44     81.81 o 
  -9   4   8    12905.39    12967.24    146.87 o 
  -8   4   8     1399.38     1418.68     29.01 o 
  -7   4   8        6.12       51.02     17.79 o 
  -6   4   8     4336.29     4580.38     47.96 o 
  -5   4   8    14840.25    14669.20    126.54 o 
  -4   4   8    40693.05    40746.26    390.47 o 
  -3   4   8      211.84      304.55     10.68 o 
  -2   4   8      337.78      503.69     10.10 o 
  -1   4   8      464.76      431.38      9.39 o 
   0   4   8     8302.58     8509.39     59.04 o 
   1   4   8     3317.24     3172.17     29.63 o 
   2   4   8     8511.16     8098.32    112.17 o 
   3   4   8    16312.08    16580.89    127.29 o 
   4   4   8     1195.94     1193.31     21.38 o 
   5   4   8     1141.26     1159.64     24.62 o 
   6   4   8     1652.64     1627.79     30.07 o 
   7   4   8     9519.84     9430.91    105.76 o 
   8   4   8    10049.33     9926.05    116.20 o 
   9   4   8     4585.54     4766.12     85.60 o 
  10   4   8     1334.50     1340.98     50.58 o 
  11   4   8      111.97      119.59     26.90 o 
  12   4   8       36.97       58.39     27.37 o 
 -14   5   8      362.16      283.61     65.58 o 
 -13   5   8     6803.95     7305.77    178.08 o 
 -12   5   8      168.18      186.45     28.24 o 
 -11   5   8      238.83      298.79     28.94 o 
 -10   5   8     1771.09     1889.57     52.99 o 
  -9   5   8      262.17      272.42     16.02 o 
  -8   5   8      987.78     1013.63     25.03 o 
  -7   5   8      952.65      932.02     18.22 o 
  -6   5   8     2232.00     2370.33     30.20 o 
  -5   5   8    23626.98    23736.96    216.57 o 
  -4   5   8     6043.94     6124.87     54.79 o 
  -3   5   8    12247.35    12218.42     94.53 o 
  -2   5   8       91.82      106.43      6.54 o 
  -1   5   8    10547.37    10254.90     74.88 o 
   0   5   8    17480.39    16838.00    111.98 o 
   1   5   8     5773.98     5574.83     47.96 o 
   2   5   8    12671.87    12397.75     93.06 o 
   3   5   8     2236.27     2302.94     27.13 o 
   4   5   8     7895.66     7817.14     72.26 o 
   5   5   8     6009.40     6091.04     65.33 o 
   6   5   8      568.98      552.47     22.66 o 
   7   5   8      422.28      404.15     26.97 o 
   8   5   8     3969.14     3754.36     59.18 o 
   9   5   8      287.62      267.37     26.45 o 
  10   5   8      484.83      437.19     33.67 o 
  11   5   8      630.18      612.24     40.37 o 
  12   5   8      208.16      177.18     31.98 o 
 -14   6   8      899.26      990.93     68.14 o 
 -13   6   8     1831.50     1982.18     89.67 o 
 -12   6   8     4341.99     4288.28    100.14 o 
 -11   6   8      544.88      555.26     35.43 o 
 -10   6   8     1729.36     1867.66     57.18 o 
  -9   6   8     2624.74     2790.97     47.92 o 
  -8   6   8      169.46      214.12     12.93 o 
  -7   6   8     8428.58     8067.22    100.70 o 
  -6   6   8      814.20      948.04     21.74 o 
  -5   6   8      162.02      152.01     12.04 o 
  -4   6   8       45.29       67.14      4.67 o 
  -3   6   8    25457.30    26198.28    201.15 o 
  -2   6   8     1353.05     1258.82     19.05 o 
  -1   6   8    13546.97    13485.32     92.89 o 
   0   6   8      130.47      116.13      6.40 o 
   1   6   8      584.75      620.14     13.23 o 
   2   6   8     4008.88     3913.35     39.19 o 
   3   6   8     5158.63     5195.41     53.55 o 
   4   6   8     8537.54     8537.04     84.42 o 
   5   6   8      132.91      126.27     12.87 o 
   6   6   8      843.89      826.95     38.32 o 
   7   6   8     1010.03      933.00     31.96 o 
   8   6   8        8.11        1.48     13.81 o 
   9   6   8       36.52       47.72     30.53 o 
  10   6   8     1103.07     1023.89     47.33 o 
  11   6   8       30.64        0.73     26.14 o 
 -14   7   8      348.37      441.05     53.90 o 
 -13   7   8      151.53      101.85     39.55 o 
 -12   7   8     2280.12     2299.79     72.37 o 
 -11   7   8     1543.82     1603.20     39.72 o 
 -10   7   8      266.10      289.92     21.24 o 
  -9   7   8        2.53        0.12     11.46 o 
  -8   7   8      295.63      288.85     18.20 o 
  -7   7   8     1826.77     2010.92     42.02 o 
  -6   7   8    10445.62    10342.45    136.48 o 
  -5   7   8    25052.68    24917.34    247.13 o 
  -4   7   8       14.84       49.39      9.31 o 
  -3   7   8      527.36      664.87     17.31 o 
  -2   7   8     5901.46     5882.85     50.55 o 
  -1   7   8     4587.01     4550.44     38.94 o 
   0   7   8     7317.20     7251.53     55.38 o 
   1   7   8     1324.26     1305.11     22.10 o 
   2   7   8      759.04      736.39     16.66 o 
   3   7   8     3342.67     3315.39     39.76 o 
   4   7   8      128.92      126.78     12.26 o 
   5   7   8      229.16      228.43     21.27 o 
   6   7   8      293.22      275.95     20.23 o 
   7   7   8      184.61      213.18     18.16 o 
   8   7   8      890.94      933.12     45.23 o 
   9   7   8     1964.67     1921.95     62.80 o 
  10   7   8      271.60      287.20     34.02 o 
  11   7   8       15.63       37.11     28.39 o 
 -15   8   8      394.67      403.89     29.57 o 
 -14   8   8     1066.80     1112.97     42.53 o 
 -13   8   8      112.51      129.76     21.95 o 
 -12   8   8       26.11       45.17     17.55 o 
 -11   8   8       30.94       20.81     15.14 o 
 -10   8   8     1218.98     1300.32     36.76 o 
  -9   8   8    13140.80    12956.09    164.53 o 
  -8   8   8     3397.62     3516.92     62.18 o 
  -7   8   8     1243.03     1366.61     53.70 o 
  -6   8   8     1042.11     1105.48     35.91 o 
  -5   8   8     2371.04     2477.46     43.40 o 
  -4   8   8     3659.14     3645.39     48.77 o 
  -3   8   8     5320.84     5198.85     60.62 o 
  -2   8   8      248.17      269.74     14.27 o 
  -1   8   8        2.14        9.76      7.10 o 
   0   8   8      142.83      162.79      8.84 o 
   1   8   8     2015.68     1880.87     27.26 o 
   2   8   8      508.16      490.77     14.51 o 
   3   8   8      358.45      350.44     15.40 o 
   4   8   8    17514.38    17222.22    169.94 o 
   5   8   8      527.18      548.67     23.14 o 
   6   8   8      539.53      556.24     26.90 o 
   7   8   8        6.00        2.12     14.48 o 
   8   8   8       18.44       -2.24     16.46 o 
   9   8   8     7257.99     7129.77    222.93 o 
  10   8   8     1330.35     1275.49     99.98 o 
 -15   9   8       11.70       10.51     23.15 o 
 -14   9   8     1652.15     1579.65     53.84 o 
 -13   9   8      342.54      335.24     40.03 o 
 -12   9   8      976.52      933.97     40.92 o 
 -11   9   8       42.52       38.98     17.93 o 
 -10   9   8     2297.48     2246.64     51.06 o 
  -9   9   8     6838.83     6394.85     97.33 o 
  -8   9   8     6344.46     6095.70    101.65 o 
  -7   9   8        8.08       12.91     13.70 o 
  -6   9   8     1837.95     1820.66     51.55 o 
  -5   9   8       27.03       41.54      8.59 o 
  -4   9   8      919.90      897.39     23.54 o 
  -3   9   8     9446.18     9372.32    103.12 o 
  -2   9   8     4880.44     4779.97     63.37 o 
  -1   9   8     2975.70     3103.41     44.75 o 
   0   9   8    15187.78    15214.03    145.26 o 
   1   9   8     1910.73     1894.57     31.02 o 
   2   9   8      306.34      315.12     15.47 o 
   3   9   8      760.57      772.37     21.57 o 
   4   9   8     9827.54     9596.73    108.13 o 
   5   9   8        1.23       22.57     13.95 o 
   6   9   8      832.24      871.15     33.19 o 
   7   9   8      414.80      423.03     24.31 o 
   8   9   8      400.40      348.03     25.07 o 
   9   9   8     3704.41     3648.37    198.64 o 
 -15  10   8     1241.54     1225.62     52.86 o 
 -14  10   8     2745.62     2733.86     74.42 o 
 -13  10   8      610.58      650.13     46.65 o 
 -12  10   8     6257.71     5957.92    115.57 o 
 -11  10   8      619.89      576.96     30.73 o 
 -10  10   8     2562.10     2439.87     80.52 o 
  -9  10   8      210.49      233.72     22.41 o 
  -8  10   8      821.85      789.83     32.57 o 
  -7  10   8     1482.81     1529.13     42.55 o 
  -6  10   8      196.98      189.12     20.03 o 
  -5  10   8     4122.02     3990.01     53.96 o 
  -4  10   8      730.20      698.63     22.68 o 
  -3  10   8      519.20      479.42     19.68 o 
  -2  10   8     3099.11     3080.02     49.41 o 
  -1  10   8     5638.05     5730.78    105.83 o 
   0  10   8     5809.93     5562.72     81.21 o 
   1  10   8    13481.32    13189.34    172.87 o 
   2  10   8      129.30       94.22     25.70 o 
   3  10   8     8349.70     8489.93    114.27 o 
   4  10   8     1799.76     1663.14     46.04 o 
   5  10   8      348.57      292.12     30.87 o 
   6  10   8     5181.56     5251.67     81.53 o 
   7  10   8      281.72      294.01     25.18 o 
   8  10   8      441.67      368.88     26.93 o 
   9  10   8       92.98       69.07     35.84 o 
 -15  11   8      950.70      949.43    117.70 o 
 -14  11   8      117.78      124.23     28.61 o 
 -13  11   8      166.89      138.46     29.52 o 
 -12  11   8     1323.19     1278.50     52.56 o 
 -11  11   8     1907.15     1982.86     62.93 o 
 -10  11   8     3290.10     3324.31    110.35 o 
  -9  11   8      665.48      585.65     30.64 o 
  -8  11   8      119.37       97.83     22.73 o 
  -7  11   8        7.63       20.03     19.80 o 
  -6  11   8     7101.42     6973.39    108.71 o 
  -5  11   8     8310.00     8366.07     96.29 o 
  -4  11   8      207.82      211.70     16.87 o 
  -3  11   8     5773.27     5681.86     75.14 o 
  -2  11   8     3465.11     3531.57     61.05 o 
  -1  11   8     1161.03     1160.39     32.75 o 
   0  11   8      485.88      502.98     25.05 o 
   1  11   8     1320.80     1347.27     48.75 o 
   2  11   8      226.98      234.26     25.83 o 
   3  11   8     3969.72     4016.74     68.93 o 
   4  11   8     1201.75     1094.96     46.61 o 
   5  11   8      347.30      319.70     31.76 o 
   6  11   8      935.61      926.55     40.15 o 
   7  11   8      944.55      935.90     40.82 o 
   8  11   8      106.66       50.80     25.63 o 
 -14  12   8      541.31      603.81    103.76 o 
 -13  12   8      151.97      163.51     30.66 o 
 -12  12   8      270.65      306.87     45.27 o 
 -11  12   8     2565.36     2308.91     70.59 o 
 -10  12   8       11.33       28.11     25.03 o 
  -9  12   8       39.50       -1.00     19.59 o 
  -8  12   8       55.50       41.52     20.78 o 
  -7  12   8     2640.60     2621.45     62.11 o 
  -6  12   8     6315.94     6025.20    101.36 o 
  -5  12   8     8137.46     7813.61     93.59 o 
  -4  12   8       90.23       83.19     18.89 o 
  -3  12   8     2116.36     2030.90     60.83 o 
  -2  12   8     1486.36     1518.98     40.77 o 
  -1  12   8      410.81      397.66     33.04 o 
   0  12   8     3323.08     3191.60     71.77 o 
   1  12   8      885.93      907.30     39.06 o 
   2  12   8       42.79       48.39     22.31 o 
   3  12   8      561.22      650.57     37.10 o 
   4  12   8     1446.15     1228.07     51.33 o 
   5  12   8      611.31      636.56     40.23 o 
   6  12   8     1288.39     1414.74     56.36 o 
   7  12   8     1795.86     1812.11     62.31 o 
 -13  13   8       26.73       39.86     28.88 o 
 -12  13   8       85.96      110.00     32.19 o 
 -11  13   8     4786.64     4986.93    136.25 o 
 -10  13   8     1228.33     1212.10     46.86 o 
  -9  13   8     2510.00     2515.43     63.45 o 
  -8  13   8      908.08      910.81     40.98 o 
  -7  13   8     3008.91     2984.72     69.50 o 
  -6  13   8      110.82       85.17     23.52 o 
  -5  13   8     2567.57     2670.94     51.92 o 
  -4  13   8      888.89      840.43     39.13 o 
  -3  13   8     2757.16     2664.37     77.19 o 
  -2  13   8      199.31      193.98     28.73 o 
  -1  13   8      181.03      187.66     29.45 o 
   0  13   8      238.43      166.17     25.55 o 
   1  13   8       23.56       27.28     24.45 o 
   2  13   8     1341.56     1354.93     50.65 o 
   3  13   8      791.21      690.12     43.03 o 
   4  13   8       41.36       59.58     36.65 o 
   5  13   8     4419.81     4501.32    172.51 o 
   6  13   8     1192.65     1204.45     71.99 o 
 -13  14   8     2012.01     2100.07     87.05 o 
 -12  14   8      848.69      890.11     53.27 o 
 -11  14   8     1794.88     1663.12     73.39 o 
 -10  14   8      358.10      345.52     59.37 o 
  -9  14   8      836.86      873.37     53.84 o 
  -8  14   8     1700.07     1644.54     61.42 o 
  -7  14   8       16.80       16.62     23.07 o 
  -6  14   8      901.58      833.76     40.28 o 
  -5  14   8       83.48      100.80     21.13 o 
  -4  14   8      142.59      110.06     20.25 o 
  -3  14   8     1807.38     1839.22     47.66 o 
  -2  14   8     1985.63     1994.49     75.49 o 
  -1  14   8     1756.88     1779.35     64.26 o 
   0  14   8     3030.48     3035.06     72.96 o 
   1  14   8     2342.19     2309.09     65.45 o 
   2  14   8     3014.28     3254.10     78.65 o 
   3  14   8       17.22       30.52     28.73 o 
   4  14   8        5.50      -10.47     58.56 o 
   5  14   8     4864.74     5354.95    145.91 o 
 -12  15   8      184.11      257.71     69.88 o 
 -11  15   8     1214.47     1272.17     61.99 o 
 -10  15   8      937.59      831.53     66.73 o 
  -9  15   8     1857.42     1760.63     75.93 o 
  -8  15   8      861.43      878.88     44.20 o 
  -7  15   8      227.76      213.80     30.15 o 
  -6  15   8        6.38        5.54     24.37 o 
  -5  15   8      116.45      123.62     23.71 o 
  -4  15   8     6931.65     6819.88    100.81 o 
  -3  15   8       17.39       -5.18     26.43 o 
  -2  15   8       32.87       78.09     29.11 o 
  -1  15   8     1042.07     1041.83     62.83 o 
   0  15   8     4321.94     4384.76     91.63 o 
   1  15   8     2445.73     2488.15     77.27 o 
   2  15   8     1380.89     1252.17     53.04 o 
   3  15   8      304.51      305.47     39.12 o 
   4  15   8     1603.22     1618.82     97.78 o 
 -11  16   8      994.99     1097.95    218.42 o 
 -10  16   8     1055.92      964.76     58.39 o 
  -9  16   8     2871.83     2997.37     95.14 o 
  -8  16   8       29.51       44.10     27.77 o 
  -7  16   8      104.73       91.67     28.57 o 
  -6  16   8       61.27       42.76     28.28 o 
  -5  16   8      884.25      964.77     37.61 o 
  -4  16   8    10808.93    10908.10    197.30 o 
  -3  16   8        8.57       37.67     29.18 o 
  -2  16   8      881.54      875.94     61.76 o 
  -1  16   8      474.24      441.34     42.63 o 
   0  16   8      127.94      122.20     34.59 o 
   1  16   8      473.84      477.16     55.77 o 
   2  16   8      663.15      649.79     50.88 o 
  -9  17   8      545.87      492.82     58.65 o 
  -8  17   8      879.61      931.99     49.02 o 
  -7  17   8       41.62       52.70     29.75 o 
  -6  17   8     1068.88     1062.98     51.61 o 
  -5  17   8      974.81      909.44     51.24 o 
  -4  17   8     1906.49     1934.21     67.90 o 
  -3  17   8       73.58       14.33     30.96 o 
  -2  17   8       36.55       60.25     33.15 o 
  -1  17   8      639.97      606.60     76.25 o 
   0  17   8     1220.20     1251.02     72.89 o 
  -6  18   8      536.99      668.47     95.32 o 
  -5  18   8      278.10      267.54     34.65 o 
  -4  18   8      177.06      207.62     36.99 o 
   3 -19   9     2772.32     3131.71    154.40 o 
   4 -19   9      779.85      817.91     62.18 o 
  -2 -18   9        0.88      -21.34     56.87 o 
  -1 -18   9     1465.31     1497.13     80.24 o 
   0 -18   9      566.05      555.79     76.12 o 
   1 -18   9     1967.32     1964.83     63.85 o 
   2 -18   9     1167.30     1225.24     74.61 o 
   3 -18   9     1632.02     1596.21     80.80 o 
   4 -18   9       76.55       67.20     38.17 o 
   5 -18   9     2802.64     2757.25     98.07 o 
   6 -18   9      101.28      117.87     41.73 o 
   7 -18   9      236.81      285.26     41.76 o 
  -4 -17   9      634.15      683.44     59.26 o 
  -3 -17   9      222.81      146.04     44.37 o 
  -2 -17   9      149.39      142.45     66.20 o 
  -1 -17   9     4686.68     4708.18    131.53 o 
   0 -17   9     3008.06     3159.32    100.69 o 
   1 -17   9     1907.52     1982.68     72.79 o 
   2 -17   9       15.54      -17.41     35.26 o 
   3 -17   9     1342.25     1239.03     70.03 o 
   4 -17   9     2100.64     2154.44    109.81 o 
   5 -17   9     2589.16     2772.29     90.67 o 
   6 -17   9      218.05      237.86     33.53 o 
   7 -17   9        1.92       14.89     20.73 o 
   8 -17   9      208.60      200.14     39.39 o 
   9 -17   9       48.12       68.02     41.79 o 
  -5 -16   9      278.98      269.11     44.28 o 
  -4 -16   9     4771.07     4780.35    132.94 o 
  -3 -16   9      463.77      472.68     79.33 o 
  -2 -16   9       28.63       24.95     50.11 o 
  -1 -16   9     2424.98     2447.17     90.76 o 
   0 -16   9     1721.08     1810.42     57.37 o 
   1 -16   9      834.19      923.58     58.36 o 
   2 -16   9       90.34       93.16     36.85 o 
   3 -16   9      309.12      227.16     39.52 o 
   4 -16   9     7606.11     7699.93    145.57 o 
   5 -16   9      834.23      906.81     62.29 o 
   6 -16   9     2393.41     2394.56     61.46 o 
   7 -16   9      299.62      325.80     26.97 o 
   8 -16   9     2661.31     2852.60     89.44 o 
   9 -16   9     1212.03     1138.26     85.30 o 
  10 -16   9      639.35      634.73     60.12 o 
  -7 -15   9     1843.79     1836.03     66.24 o 
  -6 -15   9      840.92      859.09     54.90 o 
  -5 -15   9     3609.99     3675.31    141.84 o 
  -4 -15   9     3461.70     3452.37    107.28 o 
  -3 -15   9      616.33      555.93     78.12 o 
  -2 -15   9        5.95      -44.44     44.66 o 
  -1 -15   9      554.26      593.85     35.09 o 
   0 -15   9     2277.49     2380.75     62.18 o 
   1 -15   9      184.34      153.23     24.33 o 
   2 -15   9     1403.51     1523.23     59.79 o 
   3 -15   9      392.11      316.87     32.99 o 
   4 -15   9      600.87      644.20     40.65 o 
   5 -15   9       11.97        8.64     20.35 o 
   6 -15   9     5294.77     5278.04     93.37 o 
   7 -15   9      108.41      112.51     22.31 o 
   8 -15   9     3367.40     3434.02     96.08 o 
   9 -15   9      201.09      229.36     37.99 o 
  10 -15   9      312.45      286.31     41.02 o 
  11 -15   9      728.63      718.41     62.70 o 
  -8 -14   9      246.57      242.03     30.01 o 
  -7 -14   9       45.67       45.83     18.68 o 
  -6 -14   9      970.10     1027.96     52.68 o 
  -5 -14   9      229.66      238.62     41.06 o 
  -4 -14   9      459.23      603.59     49.50 o 
  -3 -14   9     4012.93     4099.44    174.24 o 
  -2 -14   9      104.62      180.65     39.23 o 
  -1 -14   9      187.89      140.96     24.13 o 
   0 -14   9      161.77      151.53     24.40 o 
   1 -14   9        3.75       32.95     20.88 o 
   2 -14   9     5714.83     5986.71    104.26 o 
   3 -14   9      776.15      745.91     52.09 o 
   4 -14   9     3758.19     3613.60     92.65 o 
   5 -14   9       51.86       39.06     19.59 o 
   6 -14   9     1589.28     1527.44     54.70 o 
   7 -14   9      603.41      687.39     61.90 o 
   8 -14   9     1103.97     1158.32     56.05 o 
   9 -14   9     1846.03     2003.08    110.97 o 
  10 -14   9       38.10        3.25     29.56 o 
  11 -14   9      137.76      166.71     40.45 o 
  12 -14   9     1277.41     1303.50    119.76 o 
  -9 -13   9      160.45      141.68     27.62 o 
  -8 -13   9        2.35       15.25     23.13 o 
  -7 -13   9      984.99     1016.39     35.58 o 
  -6 -13   9       19.13       24.28     16.62 o 
  -5 -13   9       34.36       19.89     16.46 o 
  -4 -13   9     1291.17     1367.61     47.37 o 
  -3 -13   9      779.22      789.10     51.93 o 
  -2 -13   9      119.27       90.15     28.32 o 
  -1 -13   9      698.54      767.80     34.67 o 
   0 -13   9     8320.31     8414.10    124.43 o 
   1 -13   9     2585.73     2550.69     52.82 o 
   2 -13   9     3434.52     3497.32     98.98 o 
   3 -13   9     9955.84     9640.23    161.27 o 
   4 -13   9     3444.23     3201.67     66.18 o 
   5 -13   9     1125.70     1027.24     50.12 o 
   6 -13   9      718.31      686.19     32.78 o 
   7 -13   9      828.87      949.07     35.15 o 
   8 -13   9      459.41      499.89     53.63 o 
   9 -13   9      652.49      657.54     60.57 o 
  10 -13   9       13.38       17.39     29.16 o 
  11 -13   9       81.93      117.47     33.38 o 
  12 -13   9      402.10      310.42     47.32 o 
 -10 -12   9        2.07       37.61     24.92 o 
  -9 -12   9     1286.87     1214.18     45.27 o 
  -8 -12   9     1180.40     1203.93     56.88 o 
  -7 -12   9      380.58      351.37     28.65 o 
  -6 -12   9      575.86      574.09     24.68 o 
  -5 -12   9     3254.06     3305.88     52.61 o 
  -4 -12   9     1006.19     1022.00     33.09 o 
  -3 -12   9      697.53      665.59     25.49 o 
  -2 -12   9       61.40       46.16     12.44 o 
  -1 -12   9     1520.65     1608.20     35.63 o 
   0 -12   9     9781.18    10006.07    113.93 o 
   1 -12   9     6790.01     6925.69     86.31 o 
   2 -12   9       61.37       47.78     12.55 o 
   3 -12   9     1535.78     1499.12     42.93 o 
   4 -12   9      557.85      578.88     29.06 o 
   5 -12   9     5847.55     5861.12     93.98 o 
   6 -12   9     6253.97     6324.24     98.71 o 
   7 -12   9       59.01       47.62     16.12 o 
   8 -12   9     1199.99     1017.23    113.39 o 
   9 -12   9     3613.60     3501.05    146.49 o 
  10 -12   9      175.70      188.30     34.06 o 
  11 -12   9       70.03       79.63     30.89 o 
  12 -12   9        4.53       29.56     29.81 o 
  13 -12   9     3203.57     3097.95    109.58 o 
 -10 -11   9     1500.86     1481.00     49.34 o 
  -9 -11   9     3132.51     3074.70     66.53 o 
  -8 -11   9     2616.35     2474.42     58.01 o 
  -7 -11   9      492.56      506.16     22.21 o 
  -6 -11   9     1248.89     1241.63     38.18 o 
  -5 -11   9     6128.73     6258.54     76.06 o 
  -4 -11   9     2335.44     2338.95     42.86 o 
  -3 -11   9    13730.02    13851.04    135.68 o 
  -2 -11   9      775.78      758.90     22.50 o 
  -1 -11   9      521.77      475.20     17.45 o 
   0 -11   9      501.76      538.66     18.98 o 
   1 -11   9     2452.73     2574.12     35.80 o 
   2 -11   9     1782.25     1873.97     29.43 o 
   3 -11   9      207.10      206.72     16.60 o 
   4 -11   9     5710.29     5855.30     75.84 o 
   5 -11   9     1491.72     1426.68     35.89 o 
   6 -11   9     3133.79     3037.06     53.89 o 
   7 -11   9     1866.29     1949.89     40.86 o 
   8 -11   9       80.48       63.08     24.39 o 
   9 -11   9    10244.32    10184.05    176.76 o 
  10 -11   9     4669.55     4644.72    109.43 o 
  11 -11   9       43.88       46.11     21.59 o 
  12 -11   9     1842.10     1797.19     65.96 o 
  13 -11   9      195.76      172.78     27.00 o 
 -11 -10   9       98.98       76.85     25.77 o 
 -10 -10   9       49.34       87.07     24.52 o 
  -9 -10   9     3522.45     3471.69     68.10 o 
  -8 -10   9     2396.85     2437.45     51.74 o 
  -7 -10   9     1269.60     1298.23     31.36 o 
  -6 -10   9     6024.23     5891.83     77.67 o 
  -5 -10   9     1341.21     1412.55     40.45 o 
  -4 -10   9      108.81      120.35     14.40 o 
  -3 -10   9    14835.62    14697.73    124.11 o 
  -2 -10   9     1612.70     1634.17     26.10 o 
  -1 -10   9     9443.53     9313.22     79.71 o 
   0 -10   9      872.01      880.75     21.36 o 
   1 -10   9       14.55       24.17      7.69 o 
   2 -10   9       42.80       59.02      8.16 o 
   3 -10   9     6618.50     6382.21     58.75 o 
   4 -10   9     4256.85     4369.77     55.38 o 
   5 -10   9       64.63       69.60     12.37 o 
   6 -10   9     2532.32     2575.52     46.13 o 
   7 -10   9     7021.99     6975.13     91.35 o 
   8 -10   9      122.39      130.15     26.82 o 
   9 -10   9     3428.19     3239.26     65.30 o 
  10 -10   9     2760.04     2762.89     61.43 o 
  11 -10   9      150.11      135.92     22.36 o 
  12 -10   9     2628.21     2559.49     61.68 o 
  13 -10   9      415.88      378.86     30.80 o 
 -12  -9   9     1010.97      990.34     41.83 o 
 -11  -9   9      286.73      328.47     29.70 o 
 -10  -9   9     4425.10     4526.06     83.98 o 
  -9  -9   9     2626.24     2602.45     56.83 o 
  -8  -9   9     2256.72     2318.37     49.02 o 
  -7  -9   9     1455.21     1421.43     49.28 o 
  -6  -9   9      315.57      322.47     16.20 o 
  -5  -9   9      395.11      401.91     17.13 o 
  -4  -9   9      304.49      334.15     19.49 o 
  -3  -9   9      561.67      487.77     21.34 o 
  -2  -9   9     8597.35     8588.81     69.96 o 
  -1  -9   9      543.36      604.61     14.96 o 
   0  -9   9       12.96       30.77      7.48 o 
   1  -9   9     3299.92     3137.46     35.28 o 
   2  -9   9     7485.76     7145.87     60.63 o 
   3  -9   9     9173.64     8929.83     75.19 o 
   4  -9   9     8260.87     8246.45     91.32 o 
   5  -9   9      872.64      867.16     22.61 o 
   6  -9   9     1406.13     1448.38     42.00 o 
   7  -9   9      822.21      814.79     21.45 o 
   8  -9   9     1144.47     1111.54     50.08 o 
   9  -9   9      609.03      528.73     27.33 o 
  10  -9   9      198.08      147.99     25.57 o 
  11  -9   9      189.04      207.77     23.33 o 
  12  -9   9       83.94       70.59     20.85 o 
  13  -9   9      987.99      990.79     47.55 o 
  14  -9   9      147.53      104.74     25.39 o 
 -12  -8   9      296.33      305.41     32.08 o 
 -11  -8   9      192.01      168.87     25.27 o 
 -10  -8   9      203.45      198.58     24.58 o 
  -9  -8   9     2259.94     2207.32     47.45 o 
  -8  -8   9      428.48      411.64     23.45 o 
  -7  -8   9     5959.41     5911.13     78.77 o 
  -6  -8   9     4528.29     4543.47     53.40 o 
  -5  -8   9     2910.46     2872.81     39.86 o 
  -4  -8   9       21.75       16.36      9.48 o 
  -3  -8   9     3501.93     3412.15     37.90 o 
  -2  -8   9    12410.33    12299.78     92.09 o 
  -1  -8   9     1133.62     1128.45     18.67 o 
   0  -8   9      917.40      936.08     17.82 o 
   1  -8   9     1888.38     1880.00     23.97 o 
   2  -8   9    20317.44    20281.87    144.80 o 
   3  -8   9      150.55      177.32     13.21 o 
   4  -8   9     3560.83     3450.98     45.33 o 
   5  -8   9      382.95      358.32     20.33 o 
   6  -8   9     1872.04     1845.54     29.01 o 
   7  -8   9       46.12       51.44      8.89 o 
   8  -8   9      340.58      317.68     21.35 o 
   9  -8   9      303.01      278.70     18.07 o 
  10  -8   9      210.21      163.38     17.21 o 
  11  -8   9     1087.94     1073.15     39.03 o 
  12  -8   9     1070.65     1047.17     42.25 o 
  13  -8   9      259.34      305.31     27.80 o 
  14  -8   9     1609.63     1636.84     85.37 o 
 -13  -7   9      781.82      766.71     36.75 o 
 -12  -7   9       58.11       72.09     23.16 o 
 -11  -7   9      318.29      304.17     37.25 o 
 -10  -7   9     2036.13     1971.21     48.36 o 
  -9  -7   9      239.73      276.83     28.61 o 
  -8  -7   9       65.84       74.02     17.49 o 
  -7  -7   9     4678.24     4705.15     66.03 o 
  -6  -7   9      755.99      772.25     18.90 o 
  -5  -7   9      439.30      431.91     15.61 o 
  -4  -7   9     2112.76     2126.76     29.62 o 
  -3  -7   9      254.71      302.40     11.43 o 
  -2  -7   9    16913.83    17007.10    115.88 o 
  -1  -7   9        3.30       17.84      6.09 o 
   0  -7   9     1599.99     1533.40     21.48 o 
   1  -7   9     7821.39     7803.14     62.06 o 
   2  -7   9     3237.30     3224.24     31.89 o 
   3  -7   9     7864.64     7744.79     61.87 o 
   4  -7   9     2460.52     2465.02     35.95 o 
   5  -7   9     1543.15     1482.44     24.80 o 
   6  -7   9     7227.88     7347.40     71.75 o 
   7  -7   9     3019.02     2936.32     36.96 o
[truncated: 572,752 more chars]
